# Supplementary material for: Multiomics approaches disclose very-early molecular and cellular switches during insect-venom allergen-specific immunotherapy: an observational study
Source: Nat Commun. 2024 Nov 26;15:10266. doi: 10.1038/s41467-024-54684-2 (PMC11599746; doi:10.1038/s41467-024-54684-2)
Supplement: Supplementary file 4 — Source Data [file 41467_2024_54684_MOESM4_ESM.xlsx]

## Sheet: Figure 2
Figure 2b : Comparison of the percentage of different immune subsets, quantified by supervised analysis of CyTOF data in VAP vs. HC at the indicated sampling time point.			VAP vs HC 0h					VAP vs HC 8h					VAP vs HC D1					VAP vs HC D7
	Subset name	More detailed gating or name	log2(Fold change(H0/H0)	Non-significant-log10(P-value)	Significantly Decreased (-log10(P-value))	Significantly Increased (-log10(P-value))		log2(Fold change(H8/H8)	Non-significant-log10(P-value)	Significantly Decreased (-log10(P-value))	Significantly Increased (-log10(P-value))		log2(Fold change(D1/D1)	Non-significant-log10(P-value)	Significantly Decreased (-log10(P-value))	Significantly Increased (-log10(P-value))		log2(Fold change(D7/D7)	Non-significant-log10(P-value)	Significantly Decreased (-log10(P-value))	Significantly Increased (-log10(P-value))
	non-T cells	CD3-	0.42284			1.50983		0.287375	1.03188				0.474841			1.65726		0.286161	0.91566
	CD56bright NK	CD3-CD56bright	-0.18894	0.132765				-0.361	0.270063				-0.3682	0.099036				-0.29228	0.231753
	CD56dim NK	CD3-CD56dim	0.291282	0.375751				-0.21284	0.044821				0.647092	1.19159				0.328236	0.28656
	CD3-CD19-	CD3-CD19-	0.623221			1.84091		0.410033	1.23079				0.659261			2.22856		0.420038			1.33062
	CD4-CD8-	CD4-CD8-	0.214458	0.28656				-0.23523	0.083834				0.417937	0.628964				0.174652	0.231753
	CD4-CD8-CD14-CD16-	CD4-CD8-CD14-CD16-	0.418185	0.781394				0.134341	0.270063				0.291844	0.505951				0.098153	0.088344
	CD4-CD8-CD14-CD16-CD123-CD11c-	CD4-CD8-CD14-CD16-CD123-CD11c-	0.757725			1.33062		0.579062	1.07976				0.60617	1.07506				0.470321	0.618773
	Total ILC cells	CD3-CD4-CD8-CD14-CD16-CD123-CD11c-FceRI-CD127+	0.025797	0.231753				-0.19433	0.444337				-0.89389	0.717759				-0.3083	0.618773
	ILC2 like	CD3-CD4-CD8-CD14-CD16-CD123-CD11c-FceRI-CD127+CRTH2/CD294+	-0.67976	1.21863				-0.69078		1.45024			-1.14434		2.41522			-0.52786	1.11229
	ILC2	CD3-CD4-CD8-CD14-CD16-CD123-CD11c-FceR1-CD127+CD161+CRTH2+	-0.86651		1.57266			-0.78502		1.75634			-1.32707		2.93855			-0.69799		1.57266
	ILC3	CD3-CD4-CD8-CD14-CD16-CD123-CD11c-FceR1-CD127+CD117+CRTH2-	-0.04369	0.205696				-0.3012	0.5096				-0.31705	0.764254				-0.50564	0.580902
	ILC1	CD3-CD4-CD8-CD14-CD16-CD123-CD11c-FceR1-CD127+CD117-CRTH2-	0.228075	0.027716				0.003798	0.244012				-0.97018	0.628964				-0.21776	0.69781
	CD3-CD56-	CD3-CD56-	0.507163			1.84091		0.413942			1.33784		0.458968	1.2525				0.314555	1.01138
	B cells	CD3-CD56-CD19+	-0.27855	1.01138				-0.09347	0.147854				-0.29702	0.812251				-0.2121	0.473723
	CD27+ B cells	CD3-CD56-CD19+CD27+	-0.24184	0.580902				-0.16856	0.444337				-0.3739	1.01935				-0.02162	0.132765
	Plasmacells	CD3-CD56-CD19+CD27+CD20-CD38+	-0.59389	0.258696				-0.66111	0.476508				-0.89851	0.861688				0.193943	0.28656
	memory B cells	CD3-CD56-CD19+CD27+CD24+CD38-	-0.41371	1.16479				-0.2979	0.543646				-0.48006		1.65726			-0.20315	0.869695
	CD27- B cells	CD3-CD56-CD19+CD27-	-0.29329	0.345072				-0.06684	0.026378				-0.26728	0.149457				-0.29039	0.473723
	Transitional B cells	Early transitional B cells plus Late transitional B cells, i.e., CD3-CD56-CD19+CD27-CD38highCD24high	-1.08701		1.44853			-0.3391	0.476508				-0.49323	0.628964				-0.64165	0.781394
	early transitional B cells	CD3-CD56-CD19+CD27-CD38+++CD24+++	-1.05019		1.38884			-0.20235	0.41309				-0.53245	0.467579				-0.67678	0.69781
	late transitional B cells	CD3-CD56-CD19+CD27-CD38++CD24++	-1.09772		1.44853			-0.38184	0.476508				-0.48252	0.764254				-0.63148	0.69781
	naïve B cells	CD3-CD56-CD19+CD27-CD38intCD24int	-0.2373	0.258696				-0.03643	0.083834				-0.23969	0.099036				-0.25747	0.375751
	Plasmablast like	CD3-CD56-CD19+CD20-	0.033803	0.962896				-0.07623	0.476508				-0.12438	0.204053				0.226798	0.345072
	Plasmablast cells	CD3-CD56-CD19+CD20-CD27+CD24high	-1.60373	0.132765				-0.98421	0.689576				-0.73838	0.123727				-0.86542	0.231753
	CD3-CD56-CD19-CD20-	CD3-CD56-CD19-CD20-	0.839401			3.04096		0.643297			1.8222		0.724848			1.88763		0.518811			1.50983
	Total APC	CD3-CD56-CD19-CD20-HLADR+	0.764504			2.46954		0.638516			1.45024		0.71806			1.80866		0.408394	0.962896
	cMono	CD3-CD56-CD19-CD20-HLADR+CD14+CD16-	0.872858			2.93892		0.704827			1.56825		0.781223			1.88763		0.529237	1.21863
	ncMono	CD3-CD56-CD19-CD20-HLADR+CD14-CD16+	0.170471	0.440059				0.185671	0.476508				0.463752	0.764254				-0.03105	0.473723
	CD3-CD56-CD19-CD20-HLADR+CD14-CD16-	CD3-CD56-CD19-CD20-HLADR+CD14-CD16-	0.433048	1.21863				0.544365			2.02961		0.102621	0.149457				0.050063	0.156218
	pDC-mDC hybrids	CD3-CD56-CD19-CD20-HLADR+CD14-CD16-CD11c+CD123+	1.53355			1.38884		1.08064			1.39334		0.990709	0.586616				0.452484	0.508396
	mDC	CD3-CD56-CD19-CD20-HLADR+CD14-CD16-CD11c+CD123-	0.611663	0.739013				0.635167	0.939623				0.067869	0				0.320473	0.28656
	pDC	CD3-CD56-CD19-CD20-HLADR+CD14-CD16-CD11c-CD123+	0.254476	0.440059				0.542733			1.62941		0.067096	0.030867				-0.4238	0.544128
	CD3-CD56-CD19-CD20-HLADR+CD14-CD16-CD11c-CD123-	CD3-CD56-CD19-CD20-HLADR+CD14-CD16-CD11c-CD123-	0.181351	0.205696				0.290612	0.444337				0.122315	0.394575				0.060277	0.180529
	iMono	CD3-CD56-CD19-CD20-HLADR+CD14dimCD16dim	0.561237	0.544128				0.364749	0.244012				1.1272	0.764254				-0.26602	0.180529
	Basophils like	CD3-CD56-CD19-CD20-HLADR-	1.19133			4.13668		0.668632			2.57889		0.763191			2.32057		1.07778			3.48413
	Basophils	CD3-CD56-CD19-CD20-HLADR-CD123+FceR1+	0.691353			1.50983		0.278226	0.382735				0.041097	0.052625				0.694907			1.38884
	NKT cells	CD3+CD56+	0.104134	0.009053				-0.46918	0.578643				-0.02211	0.030867				-0.26429	0.28656
	T cells	CD3+CD56-	-0.23172		1.44853			-0.14043	0.895206				-0.29056		1.80866			-0.1556	0.781394
	Classical Tcells	CD3+CD56-alpha/betaTCR+	-0.23172		1.44853			-0.14043	0.895206				-0.29057		1.80866			-0.1556	0.781394
	CD4+ T cells	CD3+CD56-CD4+CD8-	-0.14469	0.473723				0.009397	0.008622				-0.21537	0.812251				-0.04832	0.088344
	CD4 Treg	CD3+CD56-CD8-CD4+CD25highCD127low	-0.14479	0.375751				0.065462	0.41309				-0.18576	0.232959				0.00352	0.047147
	Naïve Treg	CD3+CD56-CD8-CD4+CD25highCD127lowCD45RA+ Naïve Treg	-0.47692	0.91566				-0.08662	0.008622				-0.36679	0.430445				-0.16676	0.156218
	Memory Treg	CD3+CD56-CD8-CD4+CD25highCD127lowCD45RA- memory Treg	0.046094	0.027716				0.137151	0.353276				-0.08273	0.149457				0.097039	0.205696
	CD45RO+ Treg	CD3+CD56-CD8-CD4+CD25highCD127low Treg CD45RO+	0.004055	0.088344				0.093947	0.270063				-0.0381	0				0.166005	0.440059
	CD4 Tn	CD3+CD56-CD8-CD4+CD27+CD45RA+ Naive	-0.34074	0.739013				0.017958	0.218774				-0.23939	0.394575				-0.14723	0.156218
	CD4 TCM	CD3+CD56-CD8-CD4+CD27+CD45RA- TCM	0.022694	0.009053				0.021075	0.063971				-0.18612	0.628964				0.045595	0.009053
	CD4 TEMRA	CD3+CD56-CD8-CD4+CD27-CD45RA+ TEMRA	-0.52444	0.047147				-1.55778	0.324681				-1.4212	0.204053				-1.31261	0.088344
	CD4 TEM	CD3+CD56-CD8-CD4+CD27-CD45RA- TEM	0.568992			1.33062		0.193969	0.244012				0.098331	0.099036				0.51655	0.869695
	CD4 non-Treg	CD3+CD56-CD8-CD4+ subtracting CD4 Treg	-0.14437	0.345072				0.004743	0.026378				-0.21785	0.764254				-0.05261	0.088344
	CD4 memory	CD3+CD56-CD8-CD4+CD45RA-CD45RO+	-0.01663	0.088344				-0.02829	0.008622				-0.16069	0.505951				0.093198	0.258696
	Th1-Th17 hybrids	CD3+CD56-CD8-CD4+non-Treg then CD45RA-CD45RO+CXCR3+CCR6+	-1.24035		2.38342			-1.36749		2.02961			-1.36301		2.22856			-1.20947		1.77129
	Th1 like	CD3+CD56-CD8-CD4+non-Treg then CD45RA-CD45RO+CXCR3+CCR6-	0.028725	0.132765				0.027746	0.104429				-0.28755	0.672643				-0.09728	0.180529
	Th1	CD3+CD56-CD8-CD4+non-Treg then CD45RA-CD45RO+CCR6-CXCR3+CCR4-	0.049837	0				-0.01917	0.170708				-0.28767	0.717759				-0.02903	0.027716
	Th17 like	CD3+CD56-CD8-CD4+non-Treg then CD45RA-CD45RO+CXCR3-CCR6+	-0.58954	1.11229				-0.59669	0.98516				-0.66583	1.19159				-0.28631	0.544128
	Th17	CD3+CD56-CD8-CD4+non-Treg then CD45RA-CD45RO+CXCR3-CCR6+CD161+CCR4+	-0.50957	0.962896				-0.527	1.03188				-0.70679		1.44603			-0.28681	0.544128
	Th2 like	CD3+CD56-CD8-CD4+non-Treg then CD45RA-CD45RO+CXCR3-CCR6-	0.667116			1.98582		0.813403			2.25313		0.731511			1.73177		0.992809			3.25571
	Th2	CD3+CD56-CD8-CD4+non-Treg then CD45RA-CD45RO+CCR6-CXCR3-CCR4+	1.14085			3.60555		1.19577			3.0381		1.16671			2.41522		1.45766			5.69897
	CRTH2+ Th2	CD3+CD56-CD8-CD4+non-Treg then CD45RA-CD45RO+CCR6-CXCR3-CCR4+CD294+	1.19867			3.48413		1.15236			3.24109		0.932595			1.58476		1.47802			5.30103
	CD8 T cells	CD3+CD56-CD4-CD8+	-0.44383		1.44853			-0.44939		1.62941			-0.43424	1.19159				-0.41241	1.21863
	CD8 Treg	CD3+CD56-CD4-CD8+CD25highCD127low	-0.52889	0.869695				-0.22636	0.353276				-0.27921	0.430445				-0.12116	0.544128
	CD45RA+ CD8 Treg	CD3+CD56-CD4-CD8+CD25highCD127lowCD45RA+ Naïve Treg	-1.59007		2.83923			-0.76244	0.939623				-0.66433	1.01935				-1.06082		2.17829
	CD8 Memory Treg	CD3+CD56-CD4-CD8+CD25highCD127lowCD45RA- memory Treg	-0.0233	0.156218				0.013093	0.008622				-0.08117	0.123727				0.329395	0.110141
	CD45RO+ CD8 Treg	CD3+CD56-CD4-CD8+CD25highCD127low CD45RO+	-0.15053	0.31534				0.019611	0.083834				-0.03601	0.123727				0.194296	0.009053
	CD8 Tn	CD3+CD56-CD4-CD8+CD27+CD45RA+ Naïve	-0.71269		2.13847			-0.49119		1.45024			-0.52267		1.51445			-0.67633		2.38342
	CD8 TCM	CD3+CD56-CD4-CD8+CD27+CD45RA- TCM	-0.21312	0.657723				-0.31448		1.62941			-0.22464	0.764254				-0.10883	0.618773
	CD8 TEMRA+TEM	CD3+CD56-CD4-CD8+CD27- TEMRA Plus TEM (no way to separate)	-0.16553	0.28656				-0.65463	0.063971				-0.59692	0.030867				-0.33572	0.067346
	CD8 non-Treg	CD3+CD56-CD4-CD8+ subtracting CD8 Treg	-0.44351		1.44853			-0.45021		1.56825			-0.43474	1.19159				-0.41367	1.21863
	CD45RO+ CD8 non-Treg	CD3+CD56-CD4-CD8+non-Treg then CD45RA-CD45RO+	-0.31957	1.01138				-0.48925		2.25313			-0.43062	0.912691				-0.17503	0.345072
	CD8 Th1-Th17 hybrids	CD3+CD56-CD4-CD8+non-Treg then CD45RA-CD45RO+CXCR3+CCR6+	-1.42916		2.83923			-1.67478		3.34679			-1.12539		1.88763			-1.3039		2.38342
	CD8 Tc1 like	CD3+CD56-CD4-CD8+non-Treg then CD45RA-CD45RO+CXCR3+CCR6-	-0.47611		1.38884			-0.56355		1.88961			-0.75798		2.1396			-0.43335	0.91566
	CD8 Tc1	CD3+CD56-CD4-CD8+non-Treg then CD45RA-CD45RO+CXCR3+CCR6-CCR4-	-0.40451		1.50983			-0.52315		2.17672			-0.75344		1.80866			-0.408	1.01138
	CD8 Tc17 like	CD3+CD56-CD4-CD8+non-Treg then CD45RA-CD45RO+CXCR3-CCR6+	-0.47869	1.01138				-0.83833	1.28364				-0.26539	0.467579				-0.41896	0.258696
	CD8 Tc17	CD3+CD56-CD4-CD8+non-Treg then CD45RA-CD45RO+CXCR3-CCR6+CD161+CCR4+	-0.56385	1.11229				-1.00807		1.9588			-0.72219	0.672643				-0.39172	0.544128
	CD8 Tc2 like	CD3+CD56-CD4-CD8+non-Treg then CD45RA-CD45RO+CXCR3-CCR6-	0.446756	1.01138				0.154778	0.851928				0.544875	1.19159				0.71314			1.6372
	CD8 Tc2	CD3+CD56-CD4-CD8+non-Treg then CD45RA-CD45RO+CXCR3-CCR6-CCR4+	0.838201			1.6372		0.717138			1.5085		0.943152			1.44603		1.49146			3.25571
	CRTH2+ CD8 Tc2	CD3+CD56-CD4-CD8+non-Treg then CD45RA-CD45RO+CXCR3-CCR6-CCR4+CD294+	0.222335	0.110141				0.418595	0.147854				0.382856	0.26299				1.2287	0.440059
	gd T cells	CD3+CD56-gamma/deltaTCR+	-1.59335		1.48308			-1.67638	1.29779				-1.49856	1.25706				-1.92997		1.46497

## Sheet: Figure 3
	the given cell type	Sex (identical for different cell types)	f	f	f	f	f	m	f	f	f	f									f	f	f	m	m	f	m	f	m		m	m	m	f		m			f	f	m	m	f	m	m	m	f	m	f
Figure 3a: Percentage of total Th2 and CRTH2+ Th2 cells among living singlets at different time points.	CD4 Th2	HC																			Pollen																		Venom
		0h	2.19	1.61	5.36	2.02	1.79	2.02	1.86	1.94	2.23	2.1									5.41	6.02	3.21	4.74	4.13	5.02	1.47	2.38	1.19		1.98	3.7	0.98	2.4		2.75				4.83	1.85	7.22	6.8	6.17		5.42	4.71	7.34	8.95
		8h	1.98	1.78	3.61	2.01	1.9	1.87	1.64	2.24	5.59	2.5																											2.55	5.82	2.77	10.86		6.17	3.37	7.44	6.03	9.64	10.25
		24h	2.14	1.54	4.31	1.81	1.58	1.85	1.69	1.85	2.49	2.35									4.75	3.5	2.4	2.04	4.24	5.6	1.49	2.33			1.26	4.09	1.05	2.39		2.22			3.15	3.47	1.92	8.33			3.28	4.32	4.71	8.23	9.78
		7d	2.33	1.45	3.21	1.79	1.62	2	2.88	1.8	2.42	1.95																											3.73	4.46		7.91	5.89	5.61	3.46	7.74	6.07	11.76	9.19
		2wk	2.03	1.72	3.74	1.83	1.82	1.97	2.36	1.57	2.26	1.66										4.36	2.09	2.42	4.79	3.85	0.9	2.65	1			3.86	0.93	2.69		2.26
		6wk	2.34	1.68	3.48	1.82	1.76	1.82	2.32	1.48	2.42	1.9									5.44	6.01	2.33		5.13	5.71	1.35	2.41	1.04		1.94	2.79	1.91	3.11		2.56
		12wk	1.81	2.17	4.38	2.59	1.25	1.71	1.57	1.63	2.61	2.01									5.25	6.35	1.97	2.39	5.43	4.73	1.36	2.31	1.14		1.98	4.32	1.41	4.31		2.68
	CD4 CRTH2+ Th2	0h	0.26	0.21	0.28	0.37	0.26	0.18	0.07	0.15	0.27	0.07									0.17	0.19	0.42	0.24	0.2	0.29	0.22	0.37	0.07		0.2	0.19	0.12	0.22		0.1				0.55	0.19	0.47	0.6	0.65		0.57	0.27	0.33	1.25
		8h	0.3	0.27	0.21	0.4	0.33	0.15	0.07	0.19	0.47	0.09																											0.32	0.84	0.25	0.67		0.69	0.54	0.81	0.35	0.34	1.44
		24h	0.25	0.21	0.26	0.34	0.26	0.19	0.07	0.16	0.32	0.09									0.19	0.27	0.35	0.19	0.27	0.24	0.21	0.36			0.13	0.23	0.12	0.17		0.08			0.38	0.33	0.19	0.52			0.47	0.35	0.25	0.22	1.48
		7d	0.27	0.18	0.21	0.33	0.3	0.19	0.09	0.14	0.3	0.09																											0.48	0.93		0.48	0.58	0.56	0.49	0.88	0.26	0.44	0.9
		2wk	0.25	0.22	0.24	0.35	0.25	0.18	0.08	0.15	0.23	0.09										0.11	0.29	0.21	0.3	0.45	0.17	0.4	0.05			0.22	0.1	0.23		0.09
		6wk	0.26	0.2	0.21	0.36	0.31	0.17	0.08	0.12	0.29	0.08									0.21	0.1	0.38		0.27	0.26	0.23	0.42	0.07		0.19	0.16	0.2	0.28		0.09
		12wk	0.16	0.25	0.27	0.5	0.27	0.16	0.06	0.13	0.26	0.1									0.23	0.07	0.3	0.18	0.31	0.23	0.18	0.34	0.07		0.19	0.18	0.1	0.2		0.09
Figure 3d: Percentage of CD8+ Tc2 among living singlets at different time points.	CD8 Tc2	0h	0.175693	0.145833	0.120062	0.13999	0.399467	0.16877	0.13753	0.472763	0.506051	0.158391									0.228233	0.292777	0.155802	0.483495	0.238951	0.697898	0.180066	0.214699	0.104196		0.30033	0.495143	0.105992	0.197848		0.684461				0.603732	0.320273	0.305414	0.709453	0.999139		0.376859	0.314697	0.571574	0.414421
		8h	0.2065	0.1789	0.105919	0.168243	0.594066	0.198167	0.102562	0.540651	1.24012	0.156198																											0.931793	0.641175	0.50666	0.575663		1.27101	1.37176	0.463622	0.422828	0.776876	0.565233
		24h	0.156598	0.127609	0.086556	0.134151	0.336835	0.177495	0.127755	0.378668	0.575866	0.152602									0.240251	0.169341	0.135909	0.22363	0.290033	0.65768	0.162146	0.170393			0.193026	0.560258	0.080457	0.195052		0.64961			0.877367	0.356661	0.338139	0.377339			1.17843	0.238541	0.371688	0.6043	0.449751
		7d	0.175359	0.111978	0.081611	0.15995	0.346266	0.164926	0.188912	0.344178	0.495094	0.140267																											1.4486	0.521376		0.35332	0.74268	1.46031	1.31055	0.497599	0.387186	0.747406	0.461031
		2wk	0.175267	0.1386	0.131796	0.143187	0.353078	0.134623	0.139513	0.342295	0.520576	0.130125										0.190335	0.101078	0.253661	0.347893	0.450633	0.116253	0.255965	0.081827			0.413235	0.03421	0.208527		0.621967
		6wk	0.179046	0.149838	0.076202	0.169223	0.376843	0.143049	0.146281	0.334955	0.569223	0.130597									0.273515	0.290452	0.104718		0.265334	0.708779	0.170783	0.246259	0.096416		0.479049	0.395996	0.077502	0.230799		0.669825
		12wk	0.168871	0.130529	0.116064	0.187041	0.316431	0.132871	0.122472	0.392093	0.606259	0.157726									0.221929	0.303179	0.102409	0.243246	0.314641	0.419521	0.154472	0.193214	0.096171		0.293291	0.543351	0.070418	0.321501		0.546225
Figure 3f: Percentage of CD45RA+ CD8 Tregs (CD8+CD25highCD127lowCD45RA+) among living singlets.	CD45RA+ CD8 Treg	0h	0.096666	0.040481	0.020666	0.012087	0.009239	0.011521	0.020392	0.02167	0.034802	0.011414									0.008267	0.006786	0.025615	0.022651	0.013852	0.003048	0.011461	0.016732	0.00709		0.035697	0.00425	0.00273	0.01461		0.005355				0	0.020026	0.003195	0.010629	0.030261		0.009631	0.005743	0.004439	0.002467
		8h	0.06631	0.026132	0.017578	0.012223	0.014426	0.010899	0.02321	0.037019	0.023134	0.00544																											0.037272	0.023315	0.028655	0.005421		0.004556	0.033381	0.014611	0.008682	0.008933	0.002896
		24h	0.05569	0.022685	0.02194	0.009821	0.016409	0.007449	0.015238	0.030306	0.030216	0.005489									0.012745	0.002849	0.047302	0.026062	0.0096	0.003085	0.009219	0.040389			0.072162	0.007372	0.001823	0.012662		0.009624			0.049569	0.009639	0.030645	0.002336			0.024327	0.008801	0.005677	0.008147	0.003221
		7d	0.065338	0.037881	0.018136	0.009507	0.01065	0.00831	0.012803	0.041954	0.041364	0.009657																											0.061972	0.006517		0.002691	0.009713	0.00428	0.027262	0.008209	0.006159	0.007144	0.002728
		2wk	0.083591	0.038705	0.018311	0.010381	0.010052	0.011949	0.012132	0.022528	0.031393	0.007048										0.003864	0.033811	0.019469	0.009094	0.005403	0.009219	0.020285	0.003808			0.005762	0.00401	0.013212		0.009116
		6wk	0.04696	0.044522	0.020042	0.008486	0.022926	0.006997	0.011586	0.04535	0.047949	0.009858									0.004574	0.003174	0.024914		0.011312	0.006602	0.009482	0.020049	0.006526		0.027342	0.01289	0.005223	0.006786		0.005083
		12wk	0.042337	0.043485	0.018927	0.004567	0.022572	0.011264	0.00977	0.040851	0.020115	0.006153									0.017017	0.006591	0.035724	0.016455	0.00781	0.008783	0.013008	0.010992	0.012119		0.04259	0.006938	0.001909	0.004576		0.009436
Figure 3g: Percentage of Th1-Th17 hybrid cells among living singlets at different time points.	CD4 Th1-Th17 hybrid	0h	6.2	5.03	1.44	6.75	8.2	1.62	1.96	4.2	1.99	3.19									0.24	2.31	1.89	0.53	0.59	0.49	1.8	0.4	2.44		4.28	0.95	1.08	0.36		0.33				2.61	4.74	0.04	1.76	1.51		0.35	2.6	1.01	0.28
		8h	8.63	7.28	3.42	7.54	12.35	2.54	2.62	3.66	1.15	3.26																											3.35	2.54	3.59	0.09		2.83	2.73	0.29	3.62	0.56	0.14
		24h	5.65	5.18	3.13	6.81	9.21	1.99	2.3	3.82	2.41	2.02									0.56	8.65	2.03	2.44	0.7	0.18	2.45	0.72			3.19	1.08	1.38	0.42		0.61			3.83	2.17	3.78	0.09			2.18	0.15	2.72	0.49	0.37
		7d	6.28	5.63	3.63	5.49	9.73	1.33	1.06	2.46	1.73	3.32																											3.31	3.53		0.1	2.69	1.97	2.33	0.14	2.73	0.2	0.1
		2wk	6.07	5.3	4.47	6.53	7.42	2.22	1.52	3.44	1.52	3.58										3.91	1.04	2.37	0.85	3.94	1.94	1.01	1.86			0.81	0.93	0.33		0.52
		6wk	5.43	5.17	4.01	7.11	6.05	1.86	1.7	3.87	2.05	2.53									1.26	1.1	0.91		0.23	0.43	2.82	1.06	3.84		4.36	0.37	1.74	0.3		0.47
		12wk	2.71	6.05	2.56	6.9	8.25	2.22	1.24	4.51	1.74	2.39									0.39	1.89	1.73	1.47	0.05	0.41	1.91	0.9	3.95		4.43	1.41	1.27	0.19		0.39
Figure 3j: Percentage of CD8+ Tc1-Tc17 hybrids among living singlets at different time points.	CD8 Tc1-Tc17 hybrid
		0h	1.13583	1.0412	0.356906	1.71698	0.774783	0.465217	1.41712	0.454885	1.13024	0.384563									0.013146	0.230974	0.419552	0.588779	0.091929	0.229854	0.462838	0.206161	0.656545		2.07717	0.26351	0.57335	0.15102		0.726669				0.082327	2.07441	0.004083	0.163797	0.466887		0.052342	0.421795	0.047268	0.058655
		8h	2.37001	1.40741	0.748196	2.21353	1.32572	0.609833	1.61795	0.575768	0.677085	0.408498																											0.186359	0.116577	1.2062	0.010179		0.798227	0.969033	0.021074	0.57362	0.0268	0.0219
		24h	0.901615	0.964563	0.579223	1.77521	0.848584	0.461351	0.993104	0.455684	1.44225	0.248737									0.069463	0.791478	0.374682	1.79	0.127126	0.044732	0.731673	0.345329			1.62093	0.283867	0.725151	0.153722		0.700478			0.292456	0.115674	2.03213	0.010744			1.06195	0.019408	0.463225	0.028242	0.123538
		7d	1.34625	1.1878	0.577815	1.14239	0.934756	0.29887	0.816354	0.258955	0.806501	0.33054																											0.309861	0.254171		0.01461	0.289315	0.93078	0.934691	0.009515	0.349083	0.006419	0.01364
		2wk	1.39022	1.00338	0.643833	1.85649	0.739579	0.535571	0.869114	0.386203	0.983334	0.472109										0.244832	0.215625	1.75545	0.112804	0.781587	0.553147	0.5162	0.502385			0.36647	0.56349	0.115711		0.551146
		6wk	1.08182	1.12459	0.729346	2.23299	0.72727	0.366042	0.978569	0.485062	1.4544	0.345451									0.118919	0.08941	0.173585		0.021235	0.190343	0.711883	0.612622	1.55915		1.85017	0.066055	0.527129	0.108254		0.371762
		12wk	0.599636	0.528987	0.431136	1.59147	0.892488	0.516586	0.859461	0.518752	1.26683	0.269174									0.049633	0.192547	0.290863	1.17006	0.004573	0.211994	0.561844	0.531889	1.28998		2.11189	0.324091	0.477203	0.052512		0.349122
Figure 3l: Percentage of cMono among living singlets at different time points.	cMono	0h	4.3241	5.25036	4.73836	13.0809	18.8181	8.82463	8.94872	4.12124	10.1909	7.90067									8.59101	8.31966	14.8617	6.96356	11.8386	8.94188	6.31322	3.54563	20.2155		8.05954	13.7615	22.087	11.5977		8.732				10.9769	12.7589	10.2471	13.4415	10.5919		10.7405	15.8261	9.88971	17.329
		8h	4.78411	6.64903	2.63131	15.2908	21.5486	8.84871	10.2059	5.69169	13.8576	10.4062																											26.8294	14.4906	13.0452	7.48461		13.6659	9.63165	12.8089	15.9696	9.29243	15.4032
		24h	4.92893	7.02968	5.72434	12.1823	18.4602	12.4802	13.1805	4.62375	12.4181	15.5077									3.88035	7.49855	15.3904	7.93891	13.1277	12.586	7.284	2.81211			11.6464	13.3486	19.6232	11.2285		10.6467			8.45147	19.6453	16.7533	7.16371			9.60416	19.8747	13.7127	9.53646	20.2192
		7d	4.75614	6.58847	5.67766	17.836	19.6957	16.987	11.6571	5.36193	9.93776	8.42939																											8.31203	13.6861		7.26921	9.03522	18.7877	10.0443	17.0574	13.5059	10.4867	13.9564
		2wk	4.94674	6.21704	5.0634	16.6536	18.9242	9.92595	11.5031	4.5365	14.7933	14.9017										4.04685	21.7504	10.4624	12.5971	11.6308	5.64818	5.18762	13.8055			13.9395	23.1273	12.7553		12.0979
		6wk	6.96718	6.58454	5.90367	14.7568	22.4087	11.1365	12.5104	5.87007	13.7011	12.3542									8.52378	4.33984	30.8524		12.4947	13.1653	6.3471	5.93727	18.3645		8.9235	22.0382	14.6952	11.8503		12.4715
		12wk	8.86038	5.85154	7.70542	22.3059	22.3901	11.9497	18.6528	3.79637	11.7123	17.7064									7.32792	4.34901	27.7492	7.59441	13.1432	11.7174	8.70744	4.01036	17.1609		12.3431	15.6004	13.1566	15.4824		10.3814
	the given cell type	Sex (identical for different cell types)	f	f	f	f	f	m	f	f	f	f									f	f	f	m	m	f	m	f	m		m	m	m	f		m			f	f	m	m	f	m	m	m	f	m	f
[truncated: 7 more columns]

## Sheet: Figure 4
Figure 4a: Comparisons of the percentage of different immune subsets at 8h vs. baseline (0h) in VAP immediately following AIT launch.		VAP 8H vs 0H						Figure 4b: Percentage of late transitional B cells (CD19+CD27¯CD24++CD38++) among living singlets at different time points.												Figure 4d: Percentage of IL-10+TNF¯ cells and the ratios between IL-10+TNF¯ cells and IL-10¯TNF+ cells among living CD3¯CD19+ B singlets.										Figure 4f: MSI of ex-vivo expression of CD25, CD127 or HLA-DR on different subsets in VAP at 8h vs baseline (T0).
	Subset name	log2(Fold change(H8/H0)	Non-significant-log10(P-value)	Significantly Decreased (-log10(P-value))	Significantly Increased (-log10(P-value))					Sex	0h	8h	24h	7d	2wk	6wk	12wk					Sex	%IL10+TNFa- in CD3-CD19+ B cells, using 0H samples	%IL10+TNFa- in CD3-CD19+ B cells, using 8H samples		Ratios between %CD3-CD19+IL10+TNFa- and %CD3-CD19+IL10-TNFa+					Sex	CD25 MSI on memory B cells	T0	8h		Sex	CD25 MSI on CD4 CD45RA-CD45RO+	T0	8h		Sex	CD25 MSI on CD4 Th1	T0	8h		Sex	CD25 MSI on CD4 Th2	T0	8h
	non-T cells	-0.08935	0.235548						HC	f	0.11	0.25	0.15	0.11	0.1	0.11	0.35				HC	f	4.49	4.31		0.287268	0.240245				f			4.97		f			8.06		f			5.88		f			15.82
	CD56bright NK	-0.33061	0.718387							f	0.28	0.35	0.23	0.38	0.41	0.37	0.12					f	2.32			0.0995708					f		5.22	6.91		f		8.66	7.5		f		4.97	5.59		f		13.32	14.42
	CD56dim NK	-0.73466	1.16449							f	0.04	0.04	0.04	0.05	0.04	0.04	0.03					f	5.92	5.31		0.411111	0.273853				m		9	10.71		m		8.93	11.95		m		7.75	10.53		m		13.77	17.16
	CD3-CD19-	-0.18192	0.534321							f	0.18	0.21	0.17	0.12	0.1	0.14	0.13					f	4.86	4.48		0.456338	0.193772				m		9.49	10.33		m		8.17	9.18		m		3.85	6.46		m		12.97	12.65
	CD4-CD8-	-0.63302	0.865281							f	0.38	0.34	0.37	0.42	0.31	0.32	0.17					f	6.46	10.04		0.640873	1.74913				f		15.35			f		8.71			f		4.84			f		11.31
	CD4-CD8-CD14-CD16-	-0.43639	0.509995							m	0.58	0.44	0.5	0.44	0.65	0.66	0.51					m	7.67	7.89		0.922984	0.735322				m		5.34	5.88		m		3.08	4.5		m		1.37	1.77		m		6.48	8.22
	CD4-CD8-CD14-CD16-CD123-CD11c-	-0.43795	0.417422							f	1.02	1.04	0.89	1.01	1.06	0.95	0.8					f	6.37	5.23		0.752066	0.508755				m			7.19		m			5.78		m			2.79		m			8.26
	Total ILC cells	-0.3367	0.045254							f	0.16	0.25	0.2	0.23	0.2	0.18	0.17					f	4.02	10.07		0.273469	1.11394				m		6.76	9.05		m		3.98	5.29		m		2.46	3.84		m		6.82	8.88
	ILC2 like	-0.08389	0.182621							f	0.29	0.18	0.16	0.18	0.14	0.2	0.13					f	2.97	5.41		0.318328	0.577991				f		11.13	11.47		f		6.18	6.37		f		4.38	4.48		f		7.52	7.6
	ILC2	-0.01395	0.165796							f	0.26	0.22	0.24	0.2	0.11	0.22	0.22														m		6.14	7.46		m		7.64	8.45		m		6.46	7.69		m		10.88	11.13
	ILC3	-0.22368	0.165796																												f		11.72	12.9		f		10.83	11.1		f		9.54	9.59		f		16.52	17.92
	ILC1	-0.40103	0.031876																												m		10.11	11.75		m		7.95	10.47		m		4.19	7.41		m		14.7	18.41
	CD3-CD56-	0.050634	0.133343																		VAP	f	15.02	16.91		1.47111	1.75415				m		7.19	7.82		m		6.35	6.63		m		3.58	3.9		m		6.91	7.35
	B cells	0.27656	0.959908																												m		5.56	5.43		m		3.88	2.86		m		2.24	1.61		m		6.44	5.25
	CD27+ B cells	0.212204	0.486147																			m	7.59	8.43		0.514925	0.684809				m		7.03	7.29		m		2.75	3.19		m		2.45	2.58		m		3.62	3.88
	Plasmacells	0.045196	0.087595																			m	4.52			0.336059					f		5.92	6.26		f		3.03	3.95		f		3	3.88		f		5.7	7.86
	memory B cells	0.247557	0.690581																			f	5.12	8.67		0.437233	1.0612				f		7.19	7.86		f		5.42	7.37		f		3.51	4.94		f		8.52	11.1
	CD27- B cells	0.299928	0.718387																												f		10.22	12.79		f		5.57	7.35		f		3.97	4.82		f		10.08	12.65
	Transitional B cells	0.767698	1.23741						PAP	f	0.06		0.13			0.16	0.05
	early transitional B cells	0.895829	0.74671							f	0.08		0.07		0.05	0.05	0.06
	late transitional B cells	0.727502			1.47115					f	0.25		0.19		0.12	0.34	0.22
	naïve B cells	0.27733	0.636499							m	0.2		0.2		0.2		0.26					m	2.87	2.29		0.157779	0.161609
	Plasmablast like	0.085494	0.235548							m	0.1		0.14		0.09	0.13	0.09
	Plasmablast cells	1.08599	0.804928							f	0.22		0.16		0.27	0.17	0.21					m	3.09	6.16		0.219929	0.755828
	CD3-CD56-CD19-CD20-	-0.02075	0.018859							m	0.77		0.8		0.81	0.72	0.52
	Total APC	0.053079	0.117708							f	0.13		0.25		0.24	0.23	0.16					m	8.87	10.97		0.769297	1.07972
	cMono	0.045004	0.087595							m	0.54				0.54	0.76	0.49					m	4.86	6.63		0.363772	0.651917
	ncMono	-0.00817	0.018859																			f		9.13			0.887269
	CD3-CD56-CD19-CD20-HLADR+CD14-CD16-	0.094627	0.373907							m	0.15		0.09			0.14	0.09
	pDC-mDC hybrids	-0.18218	0.045254							m	0.29		0.37		0.41	0.3	0.27
	mDC	0.263079	0.439865							m	0.33		0.62		0.44	0.54	0.52
	pDC	-0.40083		1.31279						f	0.17		0.13		0.11	0.12	0.09
	CD3-CD56-CD19-CD20-HLADR+CD14-CD16-CD11c-CD123-	0.311569	0.312
	iMono	0.285573	0.462772							m	0.48		0.42		0.41	0.46	0.31
	Basophils like	-0.36834	1.09397
	Basophils	-0.27226	0.352827
	NKT cells	-0.57331	0.332193						VAP	f		0.31	0.14	0.29
	T cells	0.070888	0.272918							f	0.05	0.12	0.09	0.27
	Classical Tcells	0.070888	0.272918							m	0.19	0.32	0.25
	CD4+ T cells	0.115277	0.690581							m	0.08	0.14	0.13	0.1
	CD4 Treg	0.195558	0.663286							f	0.1			0.17
	Naïve Treg	0.10359	0.165796							m	0.1	0.14		0.13
	Memory Treg	0.237733	1.12893							m		0.8	0.53	0.85
	CD45RO+ Treg	0.222241	0.804928							m	0.18	0.4	0.2	0.25
	CD4 Tn	0.104932	0.332193							f	0.19	0.26	0.2	0.2
	CD4 TCM	0.157661	0.636499							m	0.06	0.07	0.08	0.06
	CD4 TEMRA	-0.41934	0.439865							f	0.13	0.3	0.18	0.02
	CD4 TEM	-0.04342	0.102459							m	0.09	0.16		0.1
	CD4 non-Treg	0.108404	0.584426							m	0.09	0.1	0.13	0.09
	CD4 memory	0.150293	0.509995							m	0.24	0.28	0.14	0.36
	Th1-Th17 hybrids	0.24355	0.272918							m	0.07	0.11	0.06	0.06
	Th1 like	0.102435	0.312							f	0.14	0.16	0.13	0.14
	Th1	0.085585	0.439865							f	0.53	0.51	0.68	0.15
	Th17 like	0.246674	0.292243							f	0.21	0.17
	Th17	0.194646	0.235548
	Th2 like	0.149728	0.182621
	Th2	0.175342	0.182621
	CRTH2+ Th2	0.175698	0.199852
	CD8 T cells	-0.01579	0.018859
	CD8 Treg	0.342254	0.292243
	CD45RA+ CD8 Treg	0.588734	0.509995
	CD8 Memory Treg	0.268448	0.272918
	CD45RO+ CD8 Treg	0.326718	0.235548
	CD8 Tn	0.047808	0.133343
	CD8 TCM	0.145003	0.486147
	CD8 TEMRA+TEM	-0.52032	0.584426
	CD8 non-Treg	-0.01706	0.018859
	CD45RO+ CD8 non-Treg	0.03746	0.272918
	CD8 Th1-Th17 hybrids	0.18361	0.292243
	CD8 Tc1 like	0.022239	0.332193
	CD8 Tc1	-0.04293	0.165796
	CD8 Tc17 like	0.168977	0.199852
	CD8 Tc17	0.00564	0.235548
	CD8 Tc2 like	0.026099	0.117708
	CD8 Tc2	0.404996	0.486147
	CRTH2+ CD8 Tc2	0.671621	0.199852
	gd T cells	0.163635	0.366655

## Sheet: Figure 5
Figure 5a: Time-course measurement of the relative frequency of FACS-sorted Th2 cells among living CD4+ T cells from fresh blood samples. Of note, for the first three VAP, there were technical issues with sorting (and therefore had to recruit three more VAP patients).																													Figure 5b: Pearson correlation between the sorted Th2 relative frequency and CyTOF-measured Th2 percentage.					Figure 5f-h: mRNA expression dynamics of SOCS3 (f), S1PR1 (g) and BCL3 (h) in sorted Th2 cells from VAP or HC.
		Sex	0h	8h	24h	7d	2wk	6wk	12wk			Sex	0h	8h	24h	7d	2wk	6wk	12wk			Sex	0h	8h	24h	7d				CytoF Th2% among living cells	FACS Th2 relative freq among CD4 cells				SOCS3_VAP	Sex	0h	8h	day1	day7		SOCS3_HC	Sex	0h	8h	day1	day7	week2	week6
	HC	f	0.0208	0.0217	0.0192	0.0232	0.023	0.0227	0.0221		PAP	f	0.0301		0.0327		0.0352	0.0282	0.0275		VAP									2.19	0.0208												f	6.76	6.73	7.08	7.08	6.51	7.05
		f	0.0154	0.0164	0.0142	0.0196	0.0175	0.0197	0.0196			f	0.0336		0.0424		0.0428	0.0342	0.0301											1.98	0.0217												f	6.47	6.27	6.5	6.49	6.89	6.65
		f	0.0421	0.0351	0.0392	0.0415	0.0404	0.0339	0.0365			f	0.0355		0.045		0.0424	0.0396	0.0331											2.14	0.0192												f	8.08	6.94	6.28	7.06	6.55	6.83
		f	0.0139	0.0154	0.017	0.0228	0.0164	0.0194	0.0207			m	0.0364		0.043		0.0263	0.0281	0.0531			m	0.103	0.106	0.0971	0.0783				2.33	0.0232					m	7.31	8.8	8.58	7.62			f	7.2	6.23	6.42	6.41	5.95	5.89
		f	0	0.0285	0.0331	0.0335	0.036	0.0413	0.0343			m	0.0252		0.0264		0.0511	0.0419	0.0295			f	0.0844			0.0941				2.03	0.023					f	5.57	9.26					f	7.8	7.7	6.65	7.54	6.63	7.19
		m	0.0317	0.0279	0.0323	0.0427	0.0271	0.0347	0.0286			f	0.0451		0.0499		0.0168	0.0181	0.0492			m	0.0636	0.063		0.0608				2.34	0.0227					m	7.72	9.15	9.03	6.62			m	7.1	7.27	6.92	7.54	6.5	7.12
		f	0.0142	0.0114	0.0175	0.0157	0.0117	0.0154	0.0102			m	0.0185		0.0173		0.0495	0.0532	0.0186			m	0.0532	0.0407	0.0439	0.018				1.81	0.0221					m	5.58	9.51	5.84	5.99			f	7.66	8.38	7.69	6.85	7.78	6.79
		f	0.0126	0.0119	0.0111	0.0124	0.0116	0.0121	0.0088			f	0.039		0.0381		0.0467	0.048	0.0341			m	0.0978	0.0428	0.0422	0.0564				1.61	0.0154					m	6.92	7.96	9.53	6.46			f	6.29	7.03	6.93	6.43	5	6.72
		f	0.0294	0.0281	0.0311	0.0342	0.0315	0.0333	0.0281			m	0.0378						0.0382			f	0.0478	0.109	0.143	0.107				1.78	0.0164					f	7.01	8.44	6.54	5.79			f	6.84	8.04	6.79	6.76	5.68	7.01
		f	0.0138	0.0197	0.0161	0.017	0.0167	0.0104	0.0172			f						0.0371				m	0.0469	0.0651	0.0469	0.0688				1.54	0.0142					m	7.36	9.54	9.18	8.21			f	5.51	6.75	7.25	6.6	6.74	6.88
												m	0.0361		0.0423		0.0364	0.0338	0.0338			f	0.0239	0.0419	0.0554	0.0567				1.45	0.0196					f	6.33	9.05	8.19	7.43
												m	0.0299		0.0262		0.0454	0.0392	0.0296			m	0.122	0.0334		0.0298				1.72	0.0175					m	6.67	9.69	9.04	7.9
												m	0.0304		0.0266		0.0254	0.0255	0.0366			m		0.116	0.0898	0.136				1.68	0.0197					m	6.82	8.63
												f	0.0237		0.0265				0.0273			m	0.0723	0.0389	0.0357	0.0438				2.17	0.0196					m		8.62	7.46	7.88
												f					0.0365					m	0.041	0.0716	0.0525	0.0739				5.36	0.0421					m	6.7	9.01	8.52	6.38
												m	0.0325		0.0288				0.0415			f	0.0234	0.0497	0.0416	0.048				3.61	0.0351					f	6.02	9.35	8.59	7.48
																						f	0.0336	0.0258	0.0138	0.031				4.31	0.0392					f	7.54	9.14	8.89	7.64
																						f		0.0329						3.21	0.0415					f
																														3.74	0.0404
																														3.48	0.0339
																														4.38	0.0365
																														2.02	0.0139
																														2.01	0.0154
																														1.81	0.017
																														1.79	0.0228
																														1.83	0.0164
																														1.82	0.0194
																														2.59	0.0207
																														1.79	0
																														1.9	0.0285
																														1.58	0.0331
																														1.62	0.0335
																														1.82	0.036
																														1.76	0.0413
																														1.25	0.0343
																														2.02	0.0317
																														1.87	0.0279
																														1.85	0.0323
																														2	0.0427
																														1.97	0.0271
																														1.82	0.0347
																														1.71	0.0286
																														1.86	0.0142
																														1.64	0.0114
																														1.69	0.0175
																														2.88	0.0157
																														2.36	0.0117
																														2.32	0.0154
																														1.57	0.0102
																														1.94	0.0126
																														2.24	0.0119
																														1.85	0.0111
																														1.8	0.0124
																														1.57	0.0116
																														1.48	0.0121
																														1.63	0.0088
																														2.23	0.0294
																														5.59	0.0281
																														2.49	0.0311
																														2.42	0.0342
																														2.26	0.0315
																														2.42	0.0333
																														2.61	0.0281
																														2.1	0.0138
																														2.5	0.0197
																														2.35	0.0161
																														1.95	0.017
																														1.66	0.0167
																														1.9	0.0104
																														2.01	0.0172
																														5.41	0.0301
																														4.75	0.0327
																														5.44	0.0282
																														5.25	0.0275
																														6.02	0.0336
																														3.5	0.0424
																														4.36	0.0352
																														6.01	0.0342
																														6.35	0.0301
																														3.21	0.0355
																														2.4	0.045
																														2.09	0.0428
																														2.33	0.0396
																														1.97	0.0331
																														4.74	0.0364
																														2.04	0.043
																														2.42	0.0424
																														2.39	0.0531
																														4.13	0.0252
																														4.24	0.0264
																														4.79	0.0263
																														5.13	0.0281
																														5.43	0.0295
																														5.02	0.0451
																														5.6	0.0499
																														3.85	0.0511
																														5.71	0.0419
																														4.73	0.0492
																														1.47	0.0185
																														1.49	0.0173
																														0.9	0.0168
																														1.35	0.0181
																														1.36	0.0186
																														2.38	0.039
																														2.33	0.0381
																														2.65	0.0495
																														2.41	0.0532
																														2.31	0.0341
																														1.19	0.0378
																														1	0.0467
																														1.04	0.048
																														1.14	0.0382
																														1.98	0.0361
																														1.26	0.0423
																														1.94	0.0371
																														1.98	0.0338
																														3.7	0.0299
																														4.09	0.0262
																														3.86	0.0364
																														2.79	0.0338
																														4.32	0.0296
																														0.98	0.0304
																														1.05	0.0266
																														0.93	0.0454
																														1.91	0.0392
																														1.41	0.0366
																														2.4	0.0237
																														2.39	0.0265
																														2.69	0.0254
																														3.11	0.0255
																														4.31	0.0273
																														2.75	0.0325
																														2.22	0.0288
																														2.26	0.0365
																														2.56
																														2.68	0.0415
																														2.55
																														3.15
																														3.73
																														4.83
																														5.82
																														3.47
																														4.46
																														1.85
																														2.77
																														1.92
																														7.22	0.103
																														10.86	0.106
																														8.33	0.0971
																														7.91	0.0783
																														6.8	0.0844
																														5.89	0.0941
																														6.17	0.0636
																														6.17	0.063
																														5.61	0.0608
																														3.37	0.0407
																														3.28	0.0439
																														3.46	0.018
																														5.42	0.0532
																														7.44	0.0428
																														4.32	0.0422
																														7.74	0.0564
																														4.71	0.0978
																														6.03	0.109
																														4.71	0.143
																														6.07	0.107
																														7.34	0.0478
																														9.64	0.0651
																														8.23	0.0469
																														11.76	0.0688
																														8.95	0.0469
																														10.25	0.0419
																														9.78	0.0554
																														9.19	0.0567
																														3.34	0.0239
																														5.19	0.0334
																														3.71	0.0298
																														7.51	0.122
																														9.36	0.116
																														9.03	0.0898
																														8.62	0.136
																														3.12
																														3.51	0.0389
																														2.12	0.0357
																														4.36	0.0438
																														4.89	0.0723
																														6.8	0.0716
																														5.36	0.0525
																														5.91	0.0739
																														3.27	0.041
																														3.12	0.0497
																														2.86	0.0416
																														3.34	0.048
																														2.27	0.0234
																														1.71	0.0258
																														1.35	0.0138
																														2.54	0.031
																														3.83	0.0336
																														3.29	0.0329
[truncated: 66 more columns]

## Sheet: Figure 6
Figure 6a: sIgG4 titers in VAP. As we have measured two different antigens, we selected that based on the maximum allergen-dependent sIgG4/sIgE ratios.	Sex	The antigen that shows the highest sIgG4/sIgE ratios	T0	8h	24h	D7	Month 6-14	Month 12-20	Month 18-20			Figure 6b: sIgE titers in VAP. As we have measured two different antigens, we selected that based on the maximum allergen-dependent sIgG4/sIgE ratios.		T0	8h	24h	D7	Month 6-14	Month 12-20	Month 18-20		Figure 6c: Maximum antigen-dependent sIgG4/sIgE ratios in VAP vs baselines. As we have measured two different antigens, we selected that based on the maximum allergen-dependent sIgG4/sIgE ratios.		T0	8h	24h	D7	Month 6-14	Month 12-20	Month 18-20
	f	i211	142	202	200	200	4928	2718						1.89	2.18	1.36	4.38	1.48	0.86					75.1323	92.6606	147.059	45.6621	3329.73	3160.47
	f	i208	9986	10633	10956	9704	32362	25413	17110					1.22	1.21	1.35	1.76	0.838	0.528	0.478				8185.25	8787.6	8115.56	5513.64	38618.1	48130.7	35795
	m	i209	200	200	200	3250	144800	146300	102800					1.36	1.55	1.55	14.1	2.5	1.38	1.35				147.059	129.032	129.032	230.496	57920	106014	76148.1
	m	i209	7507	7507	7575	6386		19485						18.2	18.2	19.7	17.3	19.3	15.4					412.473	412.473	384.518	369.133		1265.26
	f	i209	200	200		1202		29814	23537					4.68	5.6	5.39	20.1	50.1	46.7	24.4				42.735	35.7143		59.801		638.415	964.631
	m	i209	37032	41015	43679	32618								3	2.85	3.16	2.8							12344	14391.2	13822.5	11649.3
	m	i208	16818	16391	19973	16166	25830							1.15	1.07	1.2	1.15	0.832						14624.4	15318.7	16644.2	14057.4	31045.7
	m	i211	205	422	436	413	892	917						83.7	98.6	87.2	84.3	67.2	26.42					2.44922	4.27992	5	4.89917	13.2738	34.7086
	f	i211	113	201	200	361	5024							0.47	0.14	0.11	2.59	0.87						240.425	1435.71	1818.18	139.382	5774.71
	m	i209	13633	14304	10535	10546	30561							64.9	62.1	59.1	59.4	30.7						1435.71	230.338	178.257	177.542	995.47
	f	i209	528		520	993								0.592		0.624	4.67							1818.18		833.333	212.634
	m	i209	1485	1249	1099	1588								16.9	0.329	14.7	15.7	40.7						139.382	3796.35	74.7619	101.147
	m	i211	201	237	201	316	4128							4.23	4.59	4.17	7.22	26.1						47.5177	51.634	48.2014	43.7673	158.161
	m	i211	1837	3015	2947	1058	18247							2.26	2.91	3.65	1.93	1.89						812.832	1036.08	807.397	548.187	9654.5
	m	i208	79500	80900	94500	79800	201100							2.45	2.68	1.98	1.93	1.14						32449	30186.6	47727.3	41347.2	176404
	f	i209	25700	31500	25700		103100							28.1	29.1	26.3		52.8						914.591	1082.47	977.186		1952.65
	f	i217	1066	1140	807	671								12.5	27.8	19.4	4.95							85.28	41.0072	41.5979	135.556
	f	i211	872	298			8941							3.47	1.23			5.36						251.297	242.276			1668.1
Normalized to baseline												Normalized to baseline										Normalized to baseline
	f	i211	1	1.42254	1.40845	1.40845	34.7042	19.1408						1	1.15344	0.719577	2.31746	0.783069	0.455026					1	1.2333	1.95733	0.607756	44.3182	42.0653
	f	i208	1	1.06479	1.09714	0.97176	3.24074	2.54486	1.7134					1	0.991803	1.10656	1.44262	0.686885	0.432787	0.391803				1	1.07359	0.991486	0.673607	4.71802	5.88018	4.37311
	m	i209	1	1	1	16.25	724	731.5	514					1	1.13971	1.13971	10.3676	1.83824	1.01471	0.992647				1	0.87742	0.87742	1.56738	393.856	720.899	517.808
	m	i209	1	1	1.00906	0.850673		2.59558						1	1	1.08242	0.950549	1.06044	0.846154					1	1	0.932227	0.894927		3.0675
	f	i209	1	1		6.01		149.07	117.685					1	1.19658	1.15171	4.29487	10.7051	9.97863	5.21368				1	0.835714		1.39934		14.9389	22.5724
	m	i209	1	1.10756	1.17949	0.880806								1	0.95	1.05333	0.933333							1	1.16585	1.11977	0.943721
	m	i208	1	0.974611	1.1876	0.961232	1.53585							1	0.930435	1.04348	1	0.723478						1	1.04748	1.13811	0.961232	2.12288
	m	i211	1	2.05854	2.12683	2.01463	4.35122	4.47317						1	1.17802	1.04182	1.00717	0.802867	0.315651					1	1.74746	2.04146	2.0003	5.4196	14.1712
	f	i211	1	1.77876	1.76991	3.19469	44.4602							1	0.297872	0.234043	5.51064	1.85106						1	5.97155	7.56235	0.579731	24.0187
	m	i209	1	1.04922	0.772757	0.773564	2.24169							1	0.956857	0.910632	0.915254	0.473035						1	1.09653	0.848595	0.845191	4.73894
	f	i209	1		0.984848	1.88068								1		1.05405	7.88851							1		0.934343	0.238408
	m	i209	1	0.841077	0.740067	1.06936								1	0.0194675	0.869822	0.928994	2.40828						1	43.2043	0.850826	1.15109
	m	i211	1	1.1791	1	1.57214	20.5373							1	1.08511	0.985816	1.70686	6.17021						1	1.08663	1.01439	0.921073	3.32846
	m	i211	1	1.64126	1.60425	0.575939	9.93304							1	1.28761	1.61504	0.853982	0.836283						1	1.27466	0.993314	0.674416	11.8776
	m	i208	1	1.01761	1.18868	1.00377	2.52956							1	1.09388	0.808163	0.787755	0.465306						1	0.930278	1.47084	1.27422	5.43633
	f	i209	1	1.22568	1		4.01167							1	1.03559	0.935943		1.879						1	1.18356	1.06844		2.135
	f	i217	1	1.06942	0.757036	0.629456								1	2.224	1.552	0.396							1	0.480854	0.487781	1.58954
	f	i211	1	0.341743			10.2534							1	0.354467			1.54467						1	0.964105			6.63796

## Sheet: Supplementary Fig 2
Supplementary Figure 2B: Relative distance derived from the PCA plot in a.						Supplementary Figure 2C: Comparison of the percentages of different immune subsets in PAP vs. HC at the matched time points.		PAP vs HC 0h					PAP vs HC 24H					PAP vs HC W2					PAP vs HC W6					PAP vs HC W12						Supplementary Figure 2E: Comparison of the percentage of different immune subsets in VAP vs. PAP at the two matched time points.		VAP vs PAP 0h					VAP vs PAP 24H						Supplementary Figure 2G: Correlation between the percentage of CRTH2+ Th2 and of Tregs among total living singlets within different groups. To draw the three correlation plots, one needs to first split the three groups.		Group
Sex	HC	VAP	Sex				Subset name	log2(Fold change(H0/H0)	Non-significant-log10(P-value)	Significantly Decreased (-log10(P-value))	Significantly Increased (-log10(P-value))		log2(Fold change(D1/D1)	Non-significant-log10(P-value)	Significantly Decreased (-log10(P-value))	Significantly Increased (-log10(P-value))		log2(Fold change(W2/W2)	Non-significant-log10(P-value)	Significantly Decreased (-log10(P-value))	Significantly Increased (-log10(P-value))		log2(Fold change(W6/W6)	Non-significant-log10(P-value)	Significantly Decreased (-log10(P-value))	Significantly Increased (-log10(P-value))		log2(Fold change(W12/W12)	Non-significant-log10(P-value)	Significantly Decreased (-log10(P-value))	Significantly Increased (-log10(P-value))				Subset name	log2(Fold change(H0/H0)	Non-significant-log10(P-value)	Significantly Decreased (-log10(P-value))	Significantly Increased (-log10(P-value))		log2(Fold change(D1/D1)	Non-significant-log10(P-value)	Significantly Decreased (-log10(P-value))	Significantly Increased (-log10(P-value))					Control
f	0.751807	4.16076	f				non-T cells	0.263808	0.764254				0.121283	0.249543				0.226818	0.548315				0.206717	0.54679				0.05177	0.232959						non-T cells	0.159032	0.884034				0.353558			1.42412					Control
f	0.916655	2.80622	f				CD56bright NK	0.067337	0.394575				-0.10914	0.032745				-0.11138	0.171084				0.017711	0.159513				0.043839	0.204053						CD56bright NK	-0.25628	0.503889				-0.25906	0.33888							Control
f	1.31247	2.06621	m				CD56dim NK	0.188805	0.26299				0.056035	0.218307				0.23789	0.419107				-0.10245	0.010652				0.190012	0.149457						CD56dim NK	0.102478	0.052535				0.591056			1.3172					Control
f	2.22118	2.21793	m				CD3-CD19-	0.325711	0.545642				0.062634	0				0.233828	0.379258				0.149917	0.218307				0.005272	0.123727						CD3-CD19-	0.29751	1.073				0.596627			2.727					Control
f	1.53814	3.35614	f				CD4-CD8-	0.101292	0.204053				-0.13367	0.055883				0.131798	0.268686				-0.15972	0.055883				0.012274	0.204053						CD4-CD8-	0.113166	0				0.55161	0.979813							Control
m	2.25712	1.49798	m				CD4-CD8-CD14-CD16-	0.044293	0.29413				-0.26058	0.080114				0.000287	0.011336				-0.12009	0.010652				0.057962	0.204053						CD4-CD8-CD14-CD16-	0.373892	0.476547				0.552421			1.53606					Control
f	1.18895	1.13073	m				CD4-CD8-CD14-CD16-CD123-CD11c-	0.454633	1.19159				0.035421	0.249543				0.509811	0.548315				0.289781	0.464188				0.393318	0.505951						CD4-CD8-CD14-CD16-CD123-CD11c-	0.303092	0.257983				0.570749	1.16581							Control
f	0.982292	4.2937	m				Total ILC cells	-0.00332	0.149457				-0.70957	0.729997				-0.46886	0.74426				-0.24096	0.315792				-0.25891	0.586616						Total ILC cells	0.029114	0.021802				-0.18432	0.043321							Control
f	1.98743	2.24321	f				ILC2 like	-0.69326	1.07506				-0.88168		1.59315			-1.14839		1.68656			-0.52972	0.831152				-0.69276		1.37969					ILC2 like	0.013501	0.068631				-0.26266	0.187063							Control
f	1.51014	1.29069	m				ILC2	-0.873		1.37969			-1.0655		1.67036			-1.2908		2.04784			-0.70049	1.11431				-0.89002		1.51445					ILC2	0.006496	0				-0.26157	0.33888							Control
		1.47029	f				ILC3	0.360945	0.010062				-0.4385	0.831152				-0.45372	1.09463				0.192127	0.188316				0.28775	0.359899						ILC3	-0.40463	0.17585				0.121443	0.08093							Control
		0.672082	m				ILC1	0.106375	0.099036				-0.72477	0.35085				-0.30103	0.379258				-0.28253	0.159513				-0.27516	0.326439						ILC1	0.1217	0.215814				-0.24541	0.02551							Control
		1.43939	m				CD3-CD56-	0.318707	0.861688				0.1687	0.159513				0.244623	0.419107				0.284576	0.635303				0.025497	0.052625						CD3-CD56-	0.188457	0.589764				0.290268	0.936014							Control
		3.32979	m				B cells	0.104039	0.149457				0.268881	0.249543				0.192853	0.085549				0.345435	0.635303				0.191094	0.176215						B cells	-0.38259	0.920305				-0.5659	1.2151							Control
		2.4659	m				CD27+ B cells	0.015343	0.912691				-0.03276	0.464188				-0.13589	0.202222				0.148502	0.35085				-0.09799	0.812251						CD27+ B cells	-0.25718	0.102314				-0.34114	0.285172							Control
		1.52579	f				Plasmacells	-0.33397	0.030867				-0.60289	0.425021				-0.00939	0.594649				0.5136	0.425021				-0.51676	0.545642						Plasmacells	-0.25993	0.476547				-0.29562	0.234597							Control
		1.03034	f				memory B cells	0.005166	1.07506				-0.04009	0.464188				-0.19461	0.304075				0.12386	0.590271				-0.07764	0.717759						memory B cells	-0.41887	0.102314				-0.43997	0.395815							Control
		3.66158	f				CD27- B cells	0.135195	0.149457				0.379449	0.282018				0.299152	0.234768				0.419198	0.387267				0.307915	0.326439						CD27- B cells	-0.42849	0.848495				-0.64673	0.893269							Control
							Transitional B cells	-0.19284	0.149457				-0.0155	0.218307				0.078652	0.171084				0.079136	0.010652				-0.02413	0.030867						Transitional B cells	-0.89417	1.23836				-0.47773	0.33888							Control
							early transitional B cells	0.094745	0.176215				0.234661	0.188316				0.425324	0.202222				0.375385	0.080114				0.393306	0.010062						early transitional B cells	-1.14494	0.779609				-0.76711	0.33888							Control
							late transitional B cells	-0.28694	0.204053				-0.09347	0.188316				-0.02215	0.171084				-0.00908	0.032745				-0.15526	0.030867						late transitional B cells	-0.81078	1.23836				-0.38905	0.366936							Control
							naïve B cells	0.170706	0.149457				0.4147	0.315792				0.321672	0.268686				0.449455	0.387267				0.336964	0.326439						naïve B cells	-0.40801	0.650313				-0.65439	0.771122							Control
							Plasmablast like	-0.07661	0.359899				-0.16902	0.159513				0.170325	0.910409				0.538038	0.464188				-0.01844	0						Plasmablast like	0.110413	0.17585				0.044635	0.02551							Control
						\	Plasmablast cells	-2.26439	0.326439				-1.82613	0.249543				-1.81917	0.129851				-2.2814	0.022031				-1.70461	0.031519						Plasmablast cells	0.660664	0.476547				1.08774	0.395815							Control
							CD3-CD56-CD19-CD20-	0.433983	0.812251				0.113958	0.218307				0.268904	0.419107				0.24884	0.35085				-0.05201	0.010062						CD3-CD56-CD19-CD20-	0.405417			1.51176		0.61089			2.03858					Control
							Total APC	0.333399	0.467579				-0.00932	0.055883				0.203236	0.141257				0.198986	0.080114				-0.19863	0.176215						Total APC	0.431105			1.46399		0.727375			2.03858					Control
							cMono	0.350171	0.505951				-0.01555	0.010652				0.189386	0.171084				0.221068	0.159513				-0.11957	0.123727						cMono	0.522687			1.8728		0.796775			1.97066					Control
							ncMono	0.123246	0.394575				-0.09317	0.032745				0.146272	0.304075				-0.08217	0.159513				-0.54036	0.149457						ncMono	0.047224	0.052535				0.556921			1.42412					Control
							CD3-CD56-CD19-CD20-HLADR+CD14-CD16-	0.214885	0.204053				0.091636	0.105438				0.256616	0				0.329874	0.249543				-0.10791	0.123727						CD3-CD56-CD19-CD20-HLADR+CD14-CD16-	0.218164	0.779609				0.010985	0.02551							Control
							pDC-mDC hybrids	0.748393	1.2525				0.233103	0.282018				0.384147	0.304075				0.254716	0.387267				0.068541	0.010062						pDC-mDC hybrids	0.785161	0.44984				0.757606	0.142478							Control
							mDC	0.321325	0.430445				0.218269	0.315792				0.32839	0.304075				0.55398	0.831152				0.043735	0.149457						mDC	0.290338	0.398284				-0.1504	0.234597							Control
							pDC	0.055291	0.075333				0.111659	0.159513				0.127374	0.112775				0.181431	0.055883				-0.3006	0.586616						pDC	0.199184	0.71357				-0.04456	0.121262							Control
							CD3-CD56-CD19-CD20-HLADR+CD14-CD16-CD11c-CD123-	0.181704	0				-0.2436	0.131907				0.277925	0.085549				0.029092	0.080114				-0.22139	0.29413						CD3-CD56-CD19-CD20-HLADR+CD14-CD16-CD11c-CD123-	-0.00035	0.476547				0.365912	0.851545							Control
							iMono	0.791959	0.717759				0.087755	0.131907				0.475686	0.503599				0.034871	0.105438				-1.02797	0.176215						iMono	-0.23072	0.398284				1.03944	0.893269							Control
							Basophils like	0.888769			3.29757		0.700491			2.09561		0.610889			1.68656		0.518118			2.18889		0.798067			3.05355				Basophils like	0.30256	0.589764				0.062699	0.043321							Control
							Basophils	0.437892	0.586616				0.405154	0.387267				0.165534	0.202222				0.210541	0.464188				0.500393	0.912691						Basophils	0.25346	0.423753				-0.36406	0.285172							Control
							NKT cells	0.828424	0.545642				0.889667	0.35085				0.745599	0.74426				0.663333	0.282018				0.759896	0.29413						NKT cells	-0.72429	0.589764				-0.91178	0.395815							Control
							T cells	-0.15905	1.01935				-0.09288	0.425021				-0.14635	0.692575				-0.14155	0.681845				-0.05871	0.232959						T cells	-0.07266	0.560489				-0.19768	1.11764							Control
							Classical Tcells	-0.15906	1.01935				-0.09288	0.425021				-0.14636	0.692575				-0.14156	0.681845				-0.05871	0.232959						Classical Tcells	-0.07266	0.560489				-0.19769	1.11764							Control
							CD4+ T cells	-0.31259	0.965195				-0.21197	0.635303				-0.31594	0.969797				-0.26557	0.88421				-0.22902	0.586616						CD4+ T cells	0.167904	0.398284				-0.0034	0.08093							Control
							CD4 Treg	-0.30181	0.764254				-0.11186	0.315792				-0.26692	0.74426				-0.31155	0.995627				-0.07774	0.204053						CD4 Treg	0.157026	0.349161				-0.0739	0.008343							Control
							Naïve Treg	-0.27073	0.505951				0.057879	0.080114				-0.01296	0.085549				-0.22121	0.54679				0.083143	0.099036						Naïve Treg	-0.20619	0.17585				-0.42467	0.234597							Control
							Memory Treg	-0.32509	1.07506				-0.23076		1.3069			-0.43426		1.77211			-0.36725		1.3069			-0.17634	0.467579						Memory Treg	0.371187	1.28176				0.148036	0.519759							Control
							CD45RO+ Treg	-0.37052	1.19159				-0.20392	1.11431				-0.31798	0.969797				-0.27777	0.681845				-0.06425	0.030867						CD45RO+ Treg	0.374574	1.03367				0.165814	0.48748							Control
							CD4 Tn	-0.38543	0.326439				-0.17846	0				-0.25044	0.034859				-0.33518	0.590271				-0.26753	0.204053						CD4 Tn	0.044691	0.007151				-0.06093	0.311626							Control
							CD4 TCM	-0.28309	0.764254				-0.2653	0.939064				-0.39799	0.969797				-0.21598	0.729997				-0.2023	0.672643						CD4 TCM	0.30578	0.848495				0.079179	0.33888							Control
							CD4 TEMRA	-0.42867	0.123727				-0.57934	0.159513				-0.93064	0.059603				-0.64098	0				-0.9486	0.030867						CD4 TEMRA	-0.09576	0.373422				-0.84186	0							Control
							CD4 TEM	0.273546	0.030867				-0.0546	0.131907				-0.22111	0.419107				0.123326	0.010652				0.143792	0.149457						CD4 TEM	0.295447	1.23836				0.152934	0.48748							Control
							CD4 non-Treg	-0.31346	0.861688				-0.21979	0.681845				-0.31971	1.0311				-0.26264	0.831152				-0.23991	0.672643						CD4 non-Treg	0.16909	0.373422				0.001941	0							Control
							CD4 memory	-0.32553	1.19159				-0.34313		1.3069			-0.40676	1.29822				-0.20503	0.779725				-0.2082	0.717759						CD4 memory	0.308897	1.03367				0.182432	0.552913							Control
							Th1-Th17 hybrids	-1.68058		2.82623			-1.17989		2.00489			-1.37466		2.46395			-1.45499		2.9412			-1.40488		2.61404					Th1-Th17 hybrids	0.44023	0.44984				-0.18312	0							Control
							Th1 like	-0.06637	0.505951				-0.17609	0.635303				-0.17074	0.74426				0.023064	0.249543				0.000645	0.359899						Th1 like	0.095099	0.44984				-0.11146	0.043321							Control
							Th1	-0.09288	0.326439				-0.16882	0.387267				-0.19181	0.797711				-0.01351	0.131907				-0.04456	0.29413						Th1	0.142711	0.373422				-0.11886	0.008343							Control
							Th17 like	-1.46619		2.93855			-1.03736		2.38542			-1.18303		2.81844			-1.26481		2.9412			-1.20263		1.9692					Th17 like	0.876649	1.15405				0.371528	0.285172							Control
							Th17	-1.48146		3.29757			-0.99084		2.70708			-1.14149		2.94731			-1.36342		3.3279			-1.19553		2.32057					Th17	0.971898			1.56046		0.284049	0.33888							Control
							Th2 like	0.281073	1.01935				0.208643	0.54679				0.129461	0.379258				0.489423	0.939064				0.431154	0.672643						Th2 like	0.386043	0.813694				0.522868	0.810841							Control
							Th2	0.488615	0.861688				0.413298	0.54679				0.335558	0.797711				0.60962	1.05407				0.584279	0.717759						Th2	0.652237			1.7122		0.753406	1.07061							Control
							CRTH2+ Th2	0.006667	0.010062				0.016968	0.010652				0.093332	0				0.092565	0.080114				-0.18664	0.052625						CRTH2+ Th2	1.192			4.22185		0.915626			1.65324					Control
							CD8 T cells	0.067056	0.394575				0.124593	0.681845				0.143147	0.304075				0.092224	0.425021				0.210295	1.2525						CD8 T cells	-0.51088		2.68424			-0.55883		1.97066						Control
							CD8 Treg	-0.78986		1.58476			-0.30244	0.35085				-0.8657		1.3709			-1.13025		1.44558			-0.60223	1.07506						CD8 Treg	0.26098	0.257983				0.023227	0.08093							Control
							CD45RA+ CD8 Treg	-1.13233		1.31512			-0.13459	0.50475				-1.1075		1.44578			-1.2571		1.83236			-0.66753	0.764254						CD45RA+ CD8 Treg	-0.45774	0.531864				-0.52974	0.259497							Control
							CD8 Memory Treg	-0.56384	0.812251				-0.41744	0.131907				-0.70599	1.09463				-1.04038	1.17655				-0.55993	0.505951						CD8 Memory Treg	0.540538	0.398284				0.336275	0.043321							Control
							CD45RO+ CD8 Treg	-0.58004		1.31512			-0.3224	0.131907				-0.59559	1.0311				-1.0932	1.11431				-0.48816	0.505951						CD45RO+ CD8 Treg	0.429509	0.325492				0.286387	0.02551							Control
							CD8 Tn	0.040526	0.030867				0.303823	0.425021				0.185738	0.171084				0.124024	0.105438				0.291442	0.430445						CD8 Tn	-0.75322		2.41285			-0.82649		2.25212						Control
							CD8 TCM	0.287231	0.204053				0.084327	0.032745				0.281469	0				0.192454	0.032745				0.245727	0.394575						CD8 TCM	-0.50036	0.746241				-0.30896	0.851545							Control
							CD8 TEMRA+TEM	-0.31494	0.26299				-0.44476	0.131907				-0.28263	0.171084				-0.23723	0.131907				-0.09858	0.176215						CD8 TEMRA+TEM	0.149413	0.236618				-0.15216	0.366936							Control
							CD8 non-Treg	0.069149	0.394575				0.125729	0.681845				0.145392	0.304075				0.094927	0.425021				0.212136	1.2525						CD8 non-Treg	-0.51266		2.68424			-0.56047		1.97066						Control
							CD45RO+ CD8 non-Treg	0.15112	0.149457				-0.04372	0.032745				0.243296	0.011336				0.157103	0				0.248665	0.204053						CD45RO+ CD8 non-Treg	-0.47069	0.884034				-0.3869	1.07061							Control
							CD8 Th1-Th17 hybrids	-0.89329		1.65726			-0.53879	0.995627				-0.76307		1.52344			-0.95212		1.59315			-0.45796	0.965195						CD8 Th1-Th17 hybrids	-0.53587	1.03367				-0.58659	0.771122							Control
							CD8 Tc1 like	-0.07943	0.359899				-0.2948	0.729997				0.149349	0.340891				-0.07334	0.35085				0.069258	0.010062						CD8 Tc1 like	-0.39669	1.073				-0.46318		1.53606						Pollen
							CD8 Tc1	0.01808	0.29413				-0.26918	0.590271				0.27931	0.379258				0.003961	0.387267				0.15195	0.030867						CD8 Tc1	-0.42259	0.995116				-0.48426		1.65324						Pollen
							CD8 Tc17 like	0.439045	0.149457				0.478386	0.080114				0.070413	0.112775				0.283532	0.188316				0.28151	0.075333						CD8 Tc17 like	-0.91774	0.681601				-0.74377	0.65781							Pollen
							CD8 Tc17	-0.55758	0.764254				-0.35381	0.131907				-0.35053	0.74426				-0.48798	1.11431				-0.41554	0.29413						CD8 Tc17	-0.00626	0.138035				-0.36838	0.456076							Pollen
							CD8 Tc2 like	0.984214			1.44603		0.707244	1.05407				0.868605	1.0311				1.15125			1.75019		0.93891			1.44603				CD8 Tc2 like	-0.53746	0.398284				-0.16237	0.08093							Pollen
							CD8 Tc2	0.367751	0.628964				0.347232	0.681845				0.214393	0.085549				0.438855	0.50475				0.228941	0.26299						CD8 Tc2	0.470449	1.073				0.595919	0.936014							Pollen
							CRTH2+ CD8 Tc2	-1.02605	0.764254				-1.06488	0.779725				-0.96699	1.09463				-1.17671	0.779725				-1.03297	0.545642						CRTH2+ CD8 Tc2	1.24838	0.71357				1.44774	0.259497							Pollen
							gd T cells	-1.20146	0.822117				-1.29541	1.01749				-1.21168	0.568758				-1.0593	0.750266				-0.84305	0.538267						gd T cells	-0.3919	0.322342				-0.20314	0.113835							Pollen
																																																	Pollen
																																																	Pollen
																																																	Pollen
																																																	Pollen
																																																	Pollen
																																																	Pollen
																																																	Pollen
																																																	Pollen
																																																	Pollen
																																																	Pollen
																																																	Pollen
																																																	Pollen
																																																	Pollen
																																																	Pollen
																																																	Pollen
																																																	Pollen
																																																	Pollen
																																																	Pollen
																																																	Pollen
																																																	Pollen
																																																	Pollen
																																																	Pollen
																																																	Pollen
																																																	Pollen
																																																	Pollen
																																																	Pollen
																																																	Pollen
																																																	Pollen
																																																	Pollen
																																																	Pollen
																																																	Pollen
																																																	Pollen
																																																	Pollen
																																																	Pollen
																																																	Pollen
																																																	Pollen
																																																	Pollen
																																																	Pollen
																																																	Pollen
																																																	Pollen
																																																	Pollen
																																																	Pollen
																																																	Pollen
																																																	Pollen
																																																	Pollen
																																																	Pollen
																																																	Pollen
																																																	Pollen
																																																	Pollen
																																																	Pollen
																																																	Pollen
																																																	Pollen
																																																	Pollen
																																																	Pollen
																																																	Pollen
																																																	Pollen
																																																	Pollen
																																																	Pollen
																																																	Pollen
																																																	Pollen
																																																	Pollen
																																																	Pollen
																																																	Pollen
																																																	Pollen
																																																	Pollen
																																																	Pollen
																																																	Pollen
																																																	Pollen
																																																	Pollen
																																																	Pollen
																																																	Pollen
																																																	Pollen
																																																	Venom
																																																	Venom
																																																	Venom
																																																	Venom
																																																	Venom
																																																	Venom
																																																	Venom
																																																	Venom
																																																	Venom
																																																	Venom
																																																	Venom
																																																	Venom
																																																	Venom
																																																	Venom
																																																	Venom
																																																	Venom
																																																	Venom
																																																	Venom
																																																	Venom
																																																	Venom
																																																	Venom
																																																	Venom
																																																	Venom
																																																	Venom
																																																	Venom
																																																	Venom
																																																	Venom
																																																	Venom
																																																	Venom
																																																	Venom
																																																	Venom
																																																	Venom
																																																	Venom
																																																	Venom
																																																	Venom
																																																	Venom
																																																	Venom
																																																	Venom
																																																	Venom
																																																	Venom
																																																	Venom
																																																	Venom
																																																	Venom
																																																	Venom
																																																	Venom
																																																	Venom
																																																	Venom
																																																	Venom
																																																	Venom
																																																	Venom
																																																	Venom
																																																	Venom
																																																	Venom
																																																	Venom
																																																	Venom
																																																	Venom
																																																	Venom
																																																	Venom
																																																	Venom
																																																	Venom
																																																	Venom
																																																	Venom
																																																	Venom
																																																	Venom
																																																	Venom
																																																	Venom
																																																	Venom
																																																	Venom
																																																	Venom
																																																	Venom
																																																	Venom
																																																	Venom
[truncated: 41 more columns]

## Sheet: Supplementary Fig.3
	The given cell type	Sex (identical for different cell types)	f	f	f	f	f	m	f	f	f	f									f	f	f	m	m	f	m	f	m	f	m	m	m	f	f	m			f	f	m	m	f	m	m	m	f	m	f
Supplementary Fig. 3A: Dynamical patterns of the percentage of CD8+ Tc1 cells among total living singlets.	CD8 Tc1	HC																			Pollen																		Venom
		0h	1.70751	2.65705	7.81684	3.49497	3.90066	3.66116	4.14163	2.94131	6.30297	4.07589									1.53502	6.81385	2.05624	2.26717	9.04205	4.68008	2.35033	3.45219	10.1475		3.7991	3.80372	2.5205	3.2763		1.95448				0.850714	3.30615	2.43045	2.02341	8.98983		1.40066	1.72986	2.20614	5.66623
		8h	2.18081	3.20703	9.03064	4.26046	3.41992	3.59953	4.37716	3.36389	4.89874	4.55487																											3.19294	1.11914	2.84289	2.26492		8.87531	1.60621	2.10175	2.15009	1.68101	4.45091
		24h	1.45744	3.0239	8.21004	4.05208	4.46877	2.74308	3.39829	2.88216	6.14763	3.32115									1.96981	5.44954	1.88665	2.78715	7.4997	2.96814	2.93787	3.50933			3.46602	3.13178	2.67694	2.09997		2.44755			5.74502	1.1471	3.32952	2.89935			1.81824	1.65354	1.78538	1.6831	3.09788
		7d	1.82438	2.61961	7.9415	3.61756	3.63334	2.26824	4.45193	1.63874	5.64296	2.98079																											4.10566	1.19917		3.93285	1.75994	7.87305	1.53507	1.68572	1.68867	0.872267	3.11264
		2wk	2.05448	2.81676	7.85903	4.18234	3.32622	3.51878	3.76898	2.76141	4.96225	4.1072										5.5797	1.37689	2.5866	8.26874	3.31702	2.9196	3.56616	19.6403			3.19251	2.21634	2.10734		2.54642
		6wk	1.59846	3.21212	9.08212	4.49	3.22966	2.9389	3.56968	2.64185	5.85937	4.05315									2.54396	6.8809	2.19037		7.37994	3.39764	2.34691	3.93655	11.1625		3.11474	2.45953	1.97925	2.7066		2.92436
		12wk	2.25746	1.20149	8.5008	3.30418	4.07104	3.42969	2.90687	3.00087	5.4837	3.32654									2.50362	7.32431	1.403	2.85069	7.20058	4.49668	2.48564	3.58546	11.5773		3.62555	3.81657	2.10389	1.93881		3.39215
Supplementary Fig. 3B: Dynamical patterns of the percentage of CD8+ Tc2-like cells among total living singlets.	CD8 Tc2 like
		0h	0.498794	0.62331	3.26235	0.658627	2.21729	1.21952	0.462005	0.886656	4.0754	0.916949									0.743521	1.41396	1.33128	5.21386	3.18476	2.60504	1.73928	3.69733	8.2911		3.69047	2.17659	0.727121	0.958483		5.2741				1.64654	1.20871	2.32527	1.5516	3.05656		1.73355	0.793067	2.88467	1.0514
		8h	0.65203	0.559246	4.92638	0.712527	2.03875	1.19655	0.289395	1.05818	5.92063	1.12305																											2.07479	1.6554	1.97335	3.23292		2.29432	1.90103	1.33046	0.889269	4.23889	1.37734
		24h	0.476157	0.475352	3.37235	0.717516	1.92905	1.14416	0.367719	0.622749	3.57178	0.92792									0.706097	0.743518	1.27003	2.81852	2.4327	2.78921	1.17282	2.21031			5.95556	2.38016	0.482089	1.64499		4.26989			3.6433	1.31097	1.44494	3.16913			2.01045	1.10695	1.0481	4.07197	0.675892
		7d	0.530249	0.334921	3.42512	0.977428	1.4517	1.01487	0.575533	0.904919	4.24971	0.868085																											4.05918	1.09489		2.4719	1.90952	4.644	1.88215	1.74952	0.83026	4.64471	2.47702
		2wk	0.593727	0.416981	3.92087	0.701114	1.85686	0.640399	0.507142	0.845933	4.27635	0.990574										1.032	1.01029	2.28302	2.37275	1.2887	1.07523	3.69294	11.4143			1.47563	0.231965	1.55234		4.88914
		6wk	0.595094	0.454966	2.98294	0.899912	2.04254	0.839246	0.461878	0.580536	2.82173	0.93415									0.745534	2.24187	1.01883		2.1199	2.66716	1.16305	4.23256	8.83755		4.44156	3.07813	0.673087	0.94515		4.25421
		12wk	0.625158	0.28197	4.04527	0.92344	1.68361	0.740662	0.339184	0.654523	3.19444	1.25565									0.670751	2.21829	1.00166	3.71526	1.82678	1.76369	1.41561	3.46723	7.34872		3.24156	1.955	0.37006	2.66069		5.23212
Supplementary Fig. 3C: Dynamical patterns of the percentage of CD8+ Treg cells among total living singlets.	CD8 Treg	0h	0.131712	0.097809	0.034608	0.02558	0.057622	0.02898	0.046286	0.058147	0.10997	0.03692									0.029681	0.021813	0.039689	0.093539	0.034316	0.02528	0.027991	0.02775	0.012604		0.068571	0.039781	0.021744	0.044368		0.021104				0.054885	0.060078	0.016509	0.09387	0.087152		0.028474	0.03632	0.017592	0.022475
		8h	0.105995	0.08762	0.026142	0.02788	0.077407	0.035813	0.056779	0.074038	0.12525	0.028235																											0.142875	0.128235	0.072057	0.031754		0.049115	0.109532	0.03147	0.05128	0.024762	0.017556
		24h	0.079767	0.091659	0.032179	0.024888	0.076346	0.021004	0.037865	0.05529	0.117788	0.023202									0.03505	0.013603	0.065521	0.091106	0.020509	0.019088	0.032614	0.055283			0.097402	0.059286	0.018226	0.042752		0.03987			0.138793	0.048197	0.080872	0.018803			0.091947	0.023922	0.042116	0.021815	0.013573
		7d	0.091666	0.082282	0.028393	0.023768	0.057074	0.029386	0.038932	0.087414	0.118505	0.034134																											0.240143	0.058655		0.017109	0.085408	0.038523	0.096761	0.026494	0.041729	0.023088	0.019096
		2wk	0.120261	0.07741	0.028484	0.029282	0.056794	0.041952	0.0336	0.045264	0.112827	0.036869										0.010778	0.046003	0.066036	0.021477	0.036186	0.025629	0.03283	0.006794			0.058068	0.01783	0.037586		0.024542
		6wk	0.068634	0.082339	0.032777	0.024956	0.100953	0.025459	0.031709	0.083142	0.143479	0.030332									0.025309	0.012433	0.033016		0.02183	0.036927	0.036502	0.02856	0.01139		0.058019	0.044348	0.014083	0.030975		0.017063
		12wk	0.070482	0.06115	0.029039	0.018061	0.098536	0.041424	0.029695	0.068786	0.090412	0.027732									0.038997	0.017419	0.05155	0.055946	0.018012	0.04228	0.034797	0.017831	0.019095		0.081852	0.052653	0.013702	0.021245		0.028307
[truncated: 7 more columns]

## Sheet: Supplementary Fig. 4
	The given cell type	Sex (identical for different cell types and will be provided only once)	f	f	f	f	f	m	f	f	f	f									f	f	f	m	m	f	m	f	m	f	m	m	m	f	f	m			f	f	m	m	f	m	m	m	f	m	f
Supplementary Fig. 4A: Dynamical patterns of the percentage of CD4 memory Tregs among total living singlets of the participants from various groups (VAP, PAP and HC).	CD4 memory Treg		HC																		PAP																		VAP
		0h	1.93185	1.85359	2.07435	1.62338	1.47711	1.93842	2.65148	1.33432	1.85126	2.44041									1.51591	2.12263	1.464	1.999	1.59301	1.8399	1.05218	2.25771	0.640074		1.55947	1.2844	1.13607	1.96264		1.00323				2.38749	1.77359	1.53009	2.54031	2.11327		1.7302	1.5225	1.74982	3.28878
		8h	1.96999	2.18941	1.8421	1.77898	1.7865	2.4543	2.90333	1.38799	2.53299	2.38273																											2.09343	3.06598	2.11395	2.56609		1.89442	3.07107	2.43697	2.16136	2.11357	3.65311
		24h	1.74284	2.2648	2.03313	1.55389	1.69386	1.86378	2.36809	1.18858	2.17271	2.00728									1.41857	1.96314	1.54105	1.98225	1.58413	1.52553	1.47914	2.22949			1.05241	1.63551	1.04086	1.89176		1.58209			1.88361	2.1978	1.78951	1.73592			2.35706	1.51858	1.70571	1.84332	2.64651
		7d	1.80929	1.95231	2.00488	1.58627	1.57923	2.06072	2.69668	1.18491	1.8308	2.47202																											2.21551	2.35271		1.71162	2.63512	1.35514	2.42669	2.17175	1.89489	1.80168	3.53821
		2wk	1.98684	1.87663	1.85588	1.83737	1.54651	2.55111	2.40199	1.29304	1.62437	2.09365										1.51027	1.16389	1.57488	1.61969	1.66922	1.08085	2.31035	0.431234			1.68907	0.871724	1.8655		1.14682
		6wk	1.53132	1.79349	1.95328	1.76279	1.66232	2.32052	2.13974	1.01428	2.0782	2.10734									1.8274	1.82709	0.803717		1.53902	2.02305	1.63513	1.94813	0.531148		1.47701	1.03658	0.915574	1.97907		0.964258
		12wk	1.48096	1.58402	1.56469	1.58933	1.61706	2.45751	1.68507	1.23655	1.83074	2.03804									1.62724	1.93724	1.43672	1.37156	1.55147	2.02094	1.18147	1.80671	0.739197		1.6816	1.81367	0.967658	1.63169		1.39859
Supplementary Fig. 4B: Dynamical patterns of the percentage of Basophils among total living singlets of the participants from various groups (VAP, PAP and HC).	Basophils
		0h	0.597714	1.12606	0.450397	0.973183	1.61853	0.739572	1.44207	0.428701	0.791451	0.538445									0.905886	0.74818	2.58149	0.625691	1.09307	1.30696	0.959617	0.299807	1.32813		2.36293	0.983486	1.58549	1.21331		0.516889				0.850714	1.04579	0.737663	1.43961	0.768116		1.41741	0.975521	2.24075	1.63494
		8h	0.650866	1.3823	0.391225	0.973201	1.56473	0.99431	1.31571	0.518264	1.27814	0.530374																											0.465896	1.07251	0.958439	0.728015		0.900585	1.24534	1.24897	1.06854	1.6912	1.37734
		24h	0.494068	1.15156	0.261562	1.30088	1.7301	0.816829	1.09746	0.445473	0.872864	0.768166									0.583103	0.949018	2.63036	0.403775	1.0269	1.00243	1.42117	0.186043			2.81878	1.20275	1.35045	1.20495		0.608708			0.208189	0.414498	1.11667	0.821479			1.60962	1.03202	0.931662	0.645939	0.473906
		7d	0.476417	0.983034	0.37089	1.26225	2.12948	1.04062	1.39459	0.266514	0.861195	0.634116																											0.441552	1.10793		0.761426	1.32037	0.886143	1.50194	2.01036	0.847354	2.5523	1.10211
		2wk	0.406478	1.09708	0.458912	1.40989	1.82696	1.03284	1.32228	0.236331	0.856898	0.664585										0.650717	1.55218	0.516521	1.73482	1.13773	0.967362	0.354988	1.68462			1.5245	0.789995	1.20898		0.410905
		6wk	0.603967	0.850659	0.430697	1.1394	2.6745	1.07077	1.24728	0.508798	1.02865	0.798835									2.00364	0.736975	1.61412		0.930555	1.05411	1.42264	0.457717	1.22416		2.07292	0.972523	1.13083	1.4881		0.466155
		12wk	1.00452	0.481652	0.216635	0.611498	1.33203	1.1202	1.44213	0.545886	1.22109	0.490943									1.34717	0.70522	2.40903	0.510186	1.19869	1.8213	1.65626	0.342216	1.10958		1.64476	1.14135	0.720802	1.59639		0.564572
Supplementary Fig. 4C: Dynamical patterns of the percentage of Basophils-like cells among total living singlets of the participants from various groups (VAP, PAP and HC).	Basophils like
		0h	2.09006	2.85405	1.0161	2.14595	2.96614	2.78216	2.29305	1.00801	1.81918	1.53022									3.49994	2.75205	5.31991	3.67864	3.95891	3.38801	2.46186	1.79478	3.98969		3.847	4.21701	6.3874	4.96074		2.89754				3.70472	3.35064	5.1316	2.64056	3.9305		8.20506	3.98753	6.57709	3.35758
		8h	2.03255	2.93063	1.11824	1.83103	2.58932	3.80614	2.14326	1.47505	2.86793	2.0263																											3.38551	2.92609	2.28085	3.68555		3.24074	2.92183	3.62131	3.22498	5.7113	3.27701
		24h	1.87644	2.82997	0.731084	2.605	2.74334	4.41282	1.82413	0.989686	1.93296	2.25651									3.23925	2.1251	3.68492	3.38391	2.7015	3.20742	3.03433	1.79505			5.43642	5.27501	4.5859	5.66553		2.76892			1.5515	3.01716	2.88644	3.61678			2.7418	5.93869	4.32376	4.51197	1.82454
		7d	2.45983	2.40152	0.879432	2.30816	3.46239	3.64807	2.02368	0.972178	2.14093	1.862																											1.95987	2.63295		4.9288	2.38265	4.03473	2.58778	5.05528	3.67012	6.44556	10.2245
		2wk	2.57378	2.44917	0.9289	2.42945	3.46343	3.372	2.00553	0.984958	2.27426	2.33113										3.55556	3.51216	2.37894	2.86131	2.16295	2.61804	2.214	4.70498			4.07051	4.33013	6.4407		2.95803
		6wk	2.599	2.03112	0.95242	2.15409	4.57278	3.40447	2.098	1.49351	2.22582	2.18409									3.66485	3.8592	3.70625		2.20047	3.826	2.69113	2.21047	3.99774		2.8331	5.52871	3.13927	3.8447		2.64917
		12wk	2.21071	1.62335	0.797606	1.49038	2.9555	4.17738	2.07957	1.28442	2.373	1.82979									3.39346	3.92343	3.64954	3.46101	2.48842	5.07266	3.24055	2.57126	2.70115		2.29231	4.0977	4.04808	5.42619		4.32
Supplementary Fig. 4D: Dynamical patterns of the percentages of CD63+ cells among basophils.	% of CD63+ cells among Basophils	0h	0.19501	0.22329	0.32775	0.23108	0.10515	0.49783	0.40779	1.05308	1.10679	0.73279									5.64034	0.74506	1.85367	0.35754	1.38249	0.39783	0.52825	0.82683	0.48528		0.16957	0.1815	0.2706	0.7605		0.18282				0	1.99699	0.38503	2.14502	1.28321		0.50222	0.20684	0.36687	0.5197
		8h	0.79254	0.14827	0.11521	0.19757	0.0344	0.33127	0.35193	0.62112	0.69172	0.70818																											2.66667	0	1.76589	0.44073		0.72716	0.92142	0.47244	0.37537	0.35215	0.51248
		24h	0.31696	0.16455	0.85526	0.30885	0.0461	0.17192	0.91164	1.46306	0.78046	1.05012									5.13661	0.18989	0.73137	0.42055	0.9915	0.71168	0.59196	2.44233			0.20118	0.11222	0.19281	1.58215		0.62112			4.76191	4.65116	1.99465	0.31277			0.3539	0.59042	0.34466	0.64462	0.7767
		7d	0.35943	0.12526	0.24048	0.27481	0.16671	0.15865	0.50587	0.78093	1.10403	1.99035																											0	0.58824		0.47968	2.1866	0.59343	0.54683	0.42691	0.2717	0.52734	0.24753
		2wk	0.17759	0.19488	0.44335	0.10156	0.04127	0.19703	0.8247	1.015	0.23527	1.28493										0.96875	1.10512	0.82839	0.59112	0.22087	0.55275	1.95489	0.28364			0.21807	0.16199	2.3079		0.08532
		6wk	0.10402	0.23121	0.16966	0.1073	0.05591	0.31618	0.8963	2.03284	0.63523	0.72777									1.62837	0.17947	1.61877		0.61847	1.09342	0.46585	0.66116	0.59347		0.10366	0.10988	0.3299	2.17811		0.15576
		12wk	0.2137	0.59561	0.77088	0.16974	0.26263	0.24869	1.20559	0.64197	0.37715	1.57105									2.10526	0.66756	1.19591	0.57132	1.87827	0.54765	0.35343	0.28551	0.11001		0.14258	0.51628	0.23372	0.67563		0.1857
Supplementary Fig. 4E: Dynamical patterns of the percentage of total APC among total living singlets of the participants from various groups (VAP, PAP and HC).	Total APC	0h	5.88397	6.79078	6.4558	16.8202	23.9902	12.5746	13.3675	5.31001	12.2746	9.27335									12.0756	10.5647	20.0019	8.13874	14.0474	11.6814	8.18011	5.18534	25.2854		11.5676	18.7894	27.6169	14.5976		11.1397				13.1175	15.158	13.9972	17.6638	13.6509		13.7859	21.567	11.9574	20.5728
		8h	6.55417	8.28505	4.30754	19.3456	25.7715	12.8703	15.06	7.28014	16.0199	12.1458																											32.9171	17.3001	15.3359	10.8294		18.0157	11.9541	15.9941	21.9544	11.4845	18.3598
		24h	6.482	8.56526	7.83672	16.411	23.619	17.2656	17.8596	5.94083	14.7664	17.3963									5.44612	10.2285	19.721	9.21565	15.4283	15.5863	9.30155	4.15076			17.1137	17.3875	24.1536	14.7413		13.372			12.6053	22.7395	20.0227	10.2672			11.7708	22.7916	19.8807	11.5377	26.3016
		7d	6.75261	8.47972	7.52185	22.8951	25.586	24.714	15.6902	7.46917	12.5723	10.4516																											11.9839	17.1533		9.83184	11.5178	22.7791	12.1682	20.6894	16.0709	12.419	17.5846
		2wk	6.58601	7.93745	7.31681	20.2916	25.2286	13.7524	16.2482	5.59884	17.4039	17.5636										6.58099	30.6081	12.4567	15.9584	15.4245	7.33399	7.10749	17.9927			18.3371	28.4996	15.4362		14.8157
		6wk	9.06634	8.27396	8.194	18.1096	29.0407	16.5247	16.2506	7.4678	15.9689	14.7002									10.3737	6.31163	38.2442		15.5563	16.8892	8.01618	7.96844	22.9019		12.5723	26.9488	19.2455	14.8309		14.4247
		12wk	11.3796	7.63833	10.7008	29.589	29.0923	16.2793	28.4718	5.27864	13.7659	20.8144									9.11398	5.28585	33.9134	9.913	16.2118	14.7474	10.644	5.59112	20.5265		17.1506	19.6654	17.0701	18.8743		12.3524
Supplementary Fig. 4F: Dynamical patterns of the percentage of pDC-mDC among total living singlets of the participants from various groups (VAP, PAP and HC).	pDC-mDC hybrid	0h	0.030538	0.006034	0.026243	0.014617	0.007294	0.007126	0.009011	0.008849	0.033973	0.017051									0.043641	0.0143	0.058267	0.013003	0.01826	0.024653	0.02204	0.01866	0.011243		0.055822	0.026861	0.015991	0.028835		0.026459				0.054885	0.028466	0.033284	0.268185	0.0645		0.016749	0.011331	0.023264	0.038646
		8h	0.027289	0.004172	0.036508	0.010575	0.006783	0.002994	0.012444	0.017412	0.055405	0.020334																											0.037272	0.163208	0.052451	0.028656		0.064063	0.01167	0.033437	0.016958	0.025076	0.027149
		24h	0.030243	0.00758	0.027963	0.015067	0.007065	0.008243	0.011236	0.019878	0.049994	0.038254									0.015932	0.004941	0.063598	0.014914	0.031272	0.014461	0.027773	0.011612			0.03269	0.034471	0.017966	0.027031		0.032652			0.019828	0.212069	0.068614	0.02289			0.022585	0.024147	0.014287	0.014302	0.057053
		7d	0.034836	0.016804	0.022744	0.020556	0.015566	0.010401	0.011061	0.031438	0.058419	0.031553																											0.069719	0.078206		0.017685	0.049034	0.066528	0.01753	0.025934	0.01554	0.026297	0.032736
		2wk	0.028946	0.0101	0.05143	0.013245	0.007288	0.015341	0.01329	0.010638	0.032329	0.038766										0.012404	0.08917	0.016759	0.044889	0.010366	0.027104	0.016815	0.009855			0.041889	0.032078	0.02503		0.020335
		6wk	0.036045	0.008046	0.037161	0.01237	0.006479	0.00659	0.010163	0.021349	0.048041	0.060159									0.02104	0.009258	0.063601		0.030959	0.022604	0.023757	0.020805	0.018901		0.032752	0.049959	0.023596	0.030097		0.034853
		12wk	0.044603	0.005285	0.044719	0.016607	0.014743	0.015806	0.032695	0.017522	0.050711	0.047058									0.046088	0.000942	0.0852	0.017019	0.041722	0.021586	0.033279	0.008305	0.019443		0.04138	0.053603	0.011568	0.029524		0.015726
Supplementary Fig. 4G: Dynamical patterns of the percentage of ILC2 among total living singlets of the participants from various groups (VAP, PAP and HC).	ILC2	0h	0.08	0.09	0.02	0.04	0.04	0.03	0.01	0.02	0.01	0.03									0.04	0.06	0.01	0.03	0.01	0.01	0.03	0.03	0.04		0.01	0.01	0.01	0.01		0.01				0	0.02	0.01	0.02	0.02		0.01	0.08	0.01	0.02
		8h	0.07	0.08	0.02	0.03	0.04	0.03	0.01	0.03	0.02	0.03																											0.01	0.03	0.02	0.01		0.02	0	0.02	0.1	0.01	0.01
		24h	0.08	0.08	0.02	0.03	0.04	0.03	0.01	0.02	0.01	0.03									0.03	0.04	0.01	0.03	0.01	0.01	0.04	0.02			0.01	0.01	0.01	0.01		0.01			0.01	0.01	0.02	0.01			0.01	0.01	0.07	0.01	0.01
		7d	0.07	0.07	0.02	0.02	0.04	0.03	0.02	0.02	0.01	0.03																											0	0.03		0	0.02	0.01	0	0.02	0.08	0.01	0.01
		2wk	0.07	0.08	0.02	0.04	0.03	0.04	0.02	0.02	0.01	0.03										0.02	0.01	0.03	0.01	0.01	0.02	0.02	0.04			0.01	0.01	0.01		0.01
		6wk	0.06	0.08	0.02	0.04	0.04	0.03	0.01	0.02	0.01	0.03									0.05	0.03	0.01		0.01	0.01	0.04	0.03	0.05		0.01	0.01	0.01	0.01		0.01
		12wk	0.05	0.07	0.02	0.03	0.03	0.03	0.01	0.02	0.01	0.03									0.05	0	0.01	0.03	0.01	0.01	0.03	0.02	0.04		0.01	0.01	0.01	0.01		0.01
Supplementary Fig. 4H: Dynamical patterns of the percentage of γδ T cells among total living singlets of the participants from various groups (VAP, PAP and HC).	gdT cells	0h	0.423264	0.447556	2.09617	0.293473	0.548588	0.085038	0.508955	0.517186	2.46965	0.27197											0.209424	0.54949		0.568628	0.282772		0.142652		0.015208	1.04996	0.013554	0.281047		0.218914							0.097115				0.085756
		8h	0.510842	0.495563	3.90459	0.263009	0.430962	0.088693	0.565884	0.758521	1.77722	0.295171																																	0.49622		0.082504
		24h	0.258583	0.394358	2.42883	0.266404	0.558468	0.176884	0.405738	0.525856	1.96043	0.2425										0.161551	0.230626	0.540434		0.428042	0.365779				0.014344	0.803321	0.00703	0.212978		0.176666									0.612738		0.074877
		7d	0.369232	0.364545	2.52517	0.225857	0.421091	0.076327	0.457082	0.681346	2.97262	0.255195																															0.097131		0.495953		0.069529
		2wk	0.405034	0.425901	2.27828	0.23948	0.562914	0.083852	0.445598	0.525332	2.39501	0.289121											0.12369	0.428664		0.50064	0.320364		0.483346			0.653485	0.027044	0.241435		0.194233
		6wk	0.357779	0.404365	2.52458	0.293282	0.567064	0.088023	0.474209	0.64339	1.92137	0.324218											0.2463			0.45801	0.371541		0.787456		0.022156	0.952887	0.023316	0.238702		0.181161
		12wk	0.282049	0.308771	2.22851	0.241707	0.578139	0.083453	0.435885	0.805913	1.68755	0.368749											0.185304	0.498997		0.431729	0.455936		1.13783		0.018534	0.735239	0.082211	0.176166		0.19186
	The given cell type	Sex (identical for different cell types and will be provided only once)	f	f	f	f	f	m	f	f	f	f									f	f	f	m	m	f	m	f	m	f	m	m	m	f	f	m			f	f	m	m	f	m	m	m	f	m	f
[truncated: 7 more columns]

## Sheet: Supplementary Fig. 6
	Supplementary Figure 6B: RNA integrity number (RIN) vs. RNA concentration of each individual RNA-seq sample	RIN value	RNA concentration pg/ul			Supplementary 6C: Distribution of the number of sequence reads (~50 million reads/sample) of individual Th2 RNA-seq samples.		Number of RNA reads for each of the Th2 samples
		9	3855					39665171
		8.7	4271					42608821
		9.6	822					48227228
		8.9	355					33023743
		8.6	5572					41360749
		8.1	5471					38950081
		7.3	2641					38733786
		8.3	3777					57716694
		9.5	2031					45746848
		8.6	4355					37888619
		8.6	6266					42506639
		8.8	1985					36439271
		8.6	1408					23730170
		8.8	1348					30164674
		9.2	671					42711584
		8.7	2740					38288472
		8.8	1786					47543555
		8.4	1077					39428454
		9.1	1433					40051482
								42063173
		9	2795					48727900
								48252053
		8.6	229					56247184
		9.2	2796					43055227
		9.2	1254					49898997
		9.2	2523					39106839
		9.1	1785					36036926
		9.5	1156					58845347
		9.2	2691					53632877
		8.8	2018					51589616
		9.1	862					51434967
		8.1	2871					54662565
		8	3581					43968817
		8.4	2638					56959366
		8.8	1684					43892740
		8.7	4174					47573462
		8.7	3056					52288845
		9.1	2157					52427758
		9	844					50746918
		8.4	3803					40267511
		8.8	4671					51735546
		8.9	4783					60277506
		8.9	3850					38222902
		7.5	1115					47360417
		8.9	3059					44523185
		8.4	3278					44261272
		8.4	5716					54185020
		8.4	4422					43613624
		8.2	4842					49584397
		8.7	1818					40633140
		8.8	3828					59874152
		8.7	6478					48055491
		8.7	5369					53698239
		8.9	3087					49182580
		8.8	1541					45994295
		9.3	674					42102778
		8.7	2320					46912580
		8.9	1938					50853605
		8.8	1465					56560205
		9	1100					50190472
		8.8	1572					44280523
		9.2	2330					44561358
								43273060
		9.1	294					47024385
		9.4	2418					35192109
		8.8	437					51084240
		9.6	1907					44207351
		9.4	1444					48497376
		9.4	1157					45317735
		8.9	2560					44653856
		9	3973					46328448
		8.7	3773					52182785
		8.4	4374					54726900
		8.2	4015					45002194
		8.6	1794					49041989
		8.4	1310					45256489
		9	1828					49538204
		8.7	160					44173123
		9.2	2101					32687868
		9.5	874					49866046
		8.7	2441					35933819
		9.2	1730					61118010
		8.8	2333					36591322
		8.7	5741					35233904
		9	813					41647787
		9.2	2263					38611868
		8.7	3559					32861167
		7.9	6545					64055081
		8.5	3770					63672099
		8.9	2816					47224543
		9	778					61948203
		8.3	7275					58472981
		8.9	1945					64541434
		8.8	5471					49975239
		8.8	2213					52653188
		8.8	927					55473350
								52846172
		8.8	1157					67077028
		8.9	1439					53723007
		8.8	202					51543589
		9.2	274					53743240
		8.8	1974					48115314
		8.6	5664					51830163
		7.8	75					44737909
		9	136					54517364
		9	2697					54871726
		8.9	3519					45910120
		8.9	1918					47961132
		9.5	1072					42338195
		9.4	883					68366975
		8.9	3200					41849450
		8.8	5072					44545696
		9	2503					49517813
		8.3	2522					46032841
		8	2307					43300531
		9.1	539					63532903
		9.2	3223					42545527
		8.9	4480					51254683
		9.2	1317					48960769
		9.3	1472					36740842
		8.5	647					53674180
		8.3	4460					54766217
		9.2	1506					61583341
		8.8	1824					49469799
		9.3	1982					65081706
		9.3	805					46834390
		8.8	335					58267469
		8.8	4382					53067312
		8.5	4820					47349756
		9.2	3036					51153325
		8.9	2491					52442635
		9.2	1285					40533306
								59085912
		8.8	4170					40274920
		9.1	1964					72571170
		8.7	1619					49742216
		9	1971					40720865
								53554602
		8.9	2142					50547970
		8.8	1559					36644549
		8.5	949					47671812
								63163136
		8.7	1524					63897795
		8.4	3528					49802012
		8.9	130					49980738
		9.4	294					52072931
		9.1	2858					52192180
		9.1	2256					47719005
		9.1	2324					45444776
		9.3	1025					63026798
		9.1	911					69168110
		9.1	1133					71954974
		8.7	3877					66568452
		9	826					76616841
		7.3	2355					32132644
		8.3	2190					31484265
		8.6	2016					29995568
		9.1	2647					33147538
		8.6	3586					31077704
		8.2	5229					57525378
		9.3	2161					44619747
		8.5	1282					38763178
		8.5	3553					34678780
		9.6	1422					40683462
		8.7	1875					40346514
		8.3	2630					39455682
		8.8	1418					40039339
								48007840
		8.6	2490					39529866
								64081811
		7.8	152					70074945
		9.2	520					57293483
		9.2	2969					59678917
		8.6	1810					60035601
		9.3	780					67028111
		9.3	828					59191883
		9	2044					53399129
		8.7	1666					64788103
		9	3478					73465362
		8.8	1213					74152036
		8.3	5264					78303325
		8.4	4436					78693014
		8.5	1693					70740329
		9.3	3271					63501730
		8.8	4674					68225835
		9	1405					35340951
		9.2	2164					53367846
		9	482
		8.4	6374
		9.8	2028
		8.5	2959
		9.2	2000
		9.6	1251
		9.3	3217
		9.2	2299
		8.9	3812
		9.6	954
		8.4	1260
		8.1	5351
		9.1	1930
		8.5	2147
		8.6	1592
		9	4196
		9.4	1329
		9	2150
		8.8	2697
		9.6	357
		9.4	1268
		8.5	4286
		9.8	1395

## Sheet: Supplementary Fig.7
	Dynamic Th2-cell-type-specific RNA-seq pattern for different genes either in VAP or HC (as specified in the right column). Of note, for the first three VAP, there were technical issues with sorting (and therefore had to recruit three more patients). The lack of other data points was mainly caused by RNA extraction failures.	The given gene within the specified group (VAP or HC)		Sex (Identical for different cell types)	f	f	m	m	f	m	m	m	f	m	f	m	m	m	m	f	f	f
	Supplementary Fig. 7A: Dynamic Th2-cell-type-specific mRNA pattern of NR1D1.	NR1D1_VAP
				0				2.84276	3.56712	4.10629	2.9611	3.02656	3.88027	3.89975	3.33748	2.31695	3.25375	3.31272	2.56589	2.26835	3.63076
				8h				3.63368	3.16997	4.51905	3.53533	3.47908	4.0914	4.07256	4.14914	3.03192	3.83187	3.96159	3.01448	3.1462	3.61554
				day1				3.26141		4.56157	3.58581	2.74	3.70855	3.16949	3.77281	3.62846		2.99622	2.60812	3.94102	3.10844
				day7				3.30375		4.80675	3.74784	2.6972	4.02323	3.69321	3.56253	3.58358		3.2729	2.69421	3.19315	3.51552
	Supplementary Fig. 7B: Dynamic Th2-cell-type-specific mRNA pattern of PER3.	PER3_HC		Sex	f	f	f	f	f	m	f	f	f	f
				0	4.57332	4.22085	4.66641	4.37118	4.95314	4.11549	4.30401	3.40642	4.87105	3.99946
				8h	3.95277	4.07082	4.22928	3.97184	4.78929	4.40144	3.63294	3.88162	3.96925	2.94146
				day1	4.34942	3.64999	4.58353	4.52345	4.84647	4.30326	4.20406	3.68605	4.83621	3.2065
				day7	4.2087	4.64958	4.59815	3.88263	5.16843	4.13599	4.72063	3.64041	4.72266	3.85197
				week2	4.48968	3.41814	4.94963	4.38136	4.91225	4.37589	4.4317	4.86146	4.17775	3.37995
				week6	4.13589	4.19531	4.78391	4.36903	4.66212	3.92192	4.37134	4.15931	4.42099	3.36883
				week12	4.43015	3.97349	4.67015	3.47508	4.94281	3.88	4.16095	4.33687	4.7271	4.00209
					f	f	m	m	f	m	m	m	f	m	f	m	m	m	m	f	f	f
	Supplementary Fig. 7D: Dynamic Th2-cell-type-specific mRNA pattern of JAK1.	JAK1_VAP		0				9.23	9.2	9.5	9.18	9.56	9.32	9.45	9.26	9.49	9.41		9.31	9.3	9.41
				8h				9.44	9.46	9.69	9.58	9.51	9.44	9.67	9.43	9.59	9.4	9.44	9.51	9.63	9.5
				day1				9.31		9.51	9.34	9.35	9.39	9.4	9.43	9.35		9.46	9.44	9.5	9.4
				day7				9.45		9.55	9.34	9.45	9.56	9.48	9.46	9.46		9.54	9.32	9.44	9.58
		JAK1_HC		Sex	f	f	f	f	f	m	f	f	f	f
				0	9.53	9.49	9.61	9.43	9.69	9.52	9.55	9.59	9.57	9.59
				8h	9.48	9.55	9.48	9.35	9.77	9.52	9.67	9.53	9.51	9.59
				day1	9.44	9.34	9.44	9.52	9.58	9.39	9.55	9.42	9.59	9.56
				day7	9.43	9.52	9.57	9.62	9.62	9.49	9.6	9.55	9.43	9.57
				week2	9.73	9.73	9.57	9.52	9.68	9.39	9.57	9.81	9.48	9.42
				week6	9.65	9.46	9.53	9.65	9.45	9.56	9.46	9.43	9.56	9.58
				week12	9.58	9.43	9.57	9.55	9.65	9.45	9.33	9.54	9.59	9.5
					f	f	m	m	f	m	m	m	f	m	f	m	m	m	m	f	f	f
	Supplementary Fig. 7E: Dynamic Th2-cell-type-specific mRNA pattern of STAT3.	STAT3_VAP		0				8.1	7.9	8.17	7.68	7.85	8.05	7.78	7.58	7.69	8.13		7.97	7.8	7.75
				8h				8.4	8.35	8.13	7.97	7.87	8.16	8.66	7.75	8.08	8.42	7.96	7.88	7.98	7.92
				day1				8.13		8.21	7.84	8.1	7.96	8.23	7.89	8.12		8.06	7.93	8.24	8.2
				day7				8.16		8.05	7.49	7.73	8.12	7.84	8.3	7.99		7.7	7.72	7.83	7.68
					f	f	m	m	f	m	m	m	f	m	f	m	m	m	m	f	f	f
	Supplementary Fig. 7F: Dynamic Th2-cell-type-specific mRNA pattern of CCR7.	CCR7_VAP		0				7.33424	7.36261	7.6471	7.35259	7.11666	7.87373	7.52221	6.91021	7.32582	7.25252	7.66873	6.76187	6.9732	6.69841
				8h				7.98705	7.63588	7.50765	7.67791	7.35359	7.93888	8.27333	7.41416	7.70194	7.76604	7.26823	7.05842	7.31232	7.24683
				day1				7.71587		7.45734	7.92059	7.57738	8.1022	7.80506	7.14921	8.31255		7.32048	7.27684	7.31129	7.29529
				day7				7.69776		7.80377	7.54492	7.03548	8.30556	7.06244	7.0675	7.80524		7.1671	7.39741	7.36137	7.35222
					f	f	m	m	f	m	m	m	f	m	f	m	m	m	m	f	f	f
	Supplementary Fig. 7G: Dynamic Th2-cell-type-specific mRNA pattern of SLC29A1.	SLC29A1_VAP
				0				0.37	-6.04	0.25	-5.96	1.15	0.5	-0.06	-5.75	-1.71	1.17		-5.95	1.31	0.99
				8h				1.62	-0.02	-0.2	2.15	1.15	1.52	1.14	3.08	1.84	1.43	1.87	0.52	0.27	3.09
				day1				1.74		1.41	0.07	2.25	1.89	1.18	1.24	1.75		2.85	1.08	1.63	1.8
				day7				1.81		0.69	1.95	1.47	-2.24	0.24	-0.69	-1.07		0.79	1.58	1.79	1.94
					f	f	m	m	f	m	m	m	f	m	f	m	m	m	m	f	f	f
	Supplementary Fig. 7J: Dynamic Th2-cell-type-specific mRNA pattern of PIM3, PIM2 and OSM.	PIM3_VAP		0				5.68227	6.15178	6.31831	6.08287	5.79294	5.9635	6.00853	5.97815	5.35452	6.24801	6.10508	6.02532	5.82347	5.97305
				8h				6.53113	6.36257	6.62196	6.65577	6.20897	6.45006	7.081	7.17413	6.70551	6.6567	6.31936	6.50587	6.64882	6.28442
				day1				6.18645		6.57869	6.64062	6.30977	6.17124	6.33879	6.31652	5.88877		5.99583	6.2627	6.37815	6.19275
				day7				6.06486		6.49994	6.3933	5.70935	6.1202	5.91712	7.13913	6.36672		6.15127	5.70505	6.9527	6.62624
					f	f	m	m	f	m	m	m	f	m	f	m	m	m	m	f	f	f
		PIM2_VAP		0				7.56884	8.09222	8.03004	8.0527	7.62312	8.02384	7.91069	7.87368	7.47448	8.11669	7.45069	7.75036	7.42336	7.71189
				8h				8.59621	8.43893	7.89391	8.19675	8.14376	8.63438	8.87146	8.02762	8.28389	8.4584	8.14276	7.99631	7.93259	7.99504
				day1				7.93616		7.97654	7.97182	8.35506	8.17215	8.51912	7.92728	8.07983		8.01355	7.63659	8.10241	8.35777
				day7				7.87053		8.15169	8.10983	8.00139	8.08347	7.52039	6.84912	7.85481		7.61994	7.309	6.95673	7.73335
					f	f	m	m	f	m	m	m	f	m	f	m	m	m	m	f	f	f
		OSM_VAP		0				3.15999	3.51274	3.66519	2.58862	4.58776	2.65335	4.50366	3.33748	3.7732	2.97535	2.74007	3.8916	4.36839	4.60241
				8h				4.14776	4.46095	4.73115	4.56974	4.2501	4.3114	5.13224	6.13461	6.13684	3.858	3.51947	4.29493	5.04098	4.77789
				day1				3.74337		3.41912	2.29651	4.79993	2.86367	5.07805	4.72706	4.83695		2.26547	4.25599	5.13316	4.05545
				day7				3.62509		2.56193	3.15186	3.34004	2.74406	4.2471	4.40993	4.50591		3.77348	3.86371	5.03374	5.66361
					f	f	m	m	f	m	m	m	f	m	f	m	m	m	m	f	f	f
	Supplementary Fig. 7K: Dynamic Th2-cell-type-specific mRNA pattern of TTLL12.	TTLL12_VAP		0				5.04468	5.05394	5.10848	5.12493	5.18825	4.96892	4.42631	4.82893	4.67633	5.47161	5.62693	5.25844	5.1151	5.32234
				day1				5.42025		5.31412	5.78908	5.36799	5.25345	5.08102	5.32017	5.27655		5.6407	5.49911	5.587	5.51236
					f	f	m	m	f	m	m	m	f	m	f	m	m	m	m	f	f	f
	Supplementary Fig. 7L: Dynamic Th2-cell-type-specific mRNA pattern of MYC, DUSP7 and MAPKAPK3.	MYC_VAP		0				7.58144	7.8651	7.74728	7.56762	7.51705	7.74612	7.30358	7.55982	7.27405	7.94872	7.29213	7.45513	7.13799	7.23452
				8h				8.27674	8.42966	8.17391	8.0267	7.42265	7.9592	7.8284	7.3128	8.29228	7.99585	7.56065	7.44659	8.23567	8.09382
				day1				8.08058		8.19649	8.0253	8.51306	8.1196	8.20319	7.98743	8.43973		7.89697	7.82947	8.06905	8.17348
				day7				7.98948		7.85282	7.46841	7.65721	8.18192	6.89986	6.73726	7.76453		7.50924	7.27174	6.99929	7.27112
					f	f	m	m	f	m	m	m	f	m	f	m	m	m	m	f	f	f
		DUSP7_VAP		0				5.56847	5.32299	5.33368	5.62679	4.90686	5.30795	4.80071	5.42629	4.64883	5.6246	5.41545	4.92372	4.71089	4.8944
				day1				5.81326		5.65121	5.99198	5.5799	5.67022	5.10457	5.25014	5.37636		5.85345	5.11957	5.16663	5.1356
					f	f	m	m	f	m	m	m	f	m	f	m	m	m	m	f	f	f
		MAPKAPK3_VAP		0				5.92924	5.94898	5.95745	5.59837	6.23105	6.14978	6.13296	6.02266	5.19663	6.24197	5.74568	5.91891	6.0149	6.1133
				day1				6.27078		6.25726	6.16478	6.57526	6.29688	6.21109	6.33771	5.93917		5.84655	6.17115	6.50623	6.35917
					f	f	m	m	f	m	m	m	f	m	f	m	m	m	m	f	f	f
	Supplementary Fig. 7M: Dynamic Th2-cell-type-specific mRNA pattern of IER3 and FGF18.	IER3_VAP		0				0.021951	-6.09644	-2.38119	-6.00757	-3.46209	-6.17637	-3.29205	-5.79951	-5.85797	-0.00623	-5.72346	-6.00776	-5.90657	-5.57626
				day1				-0.28291		-2.00394	-5.99351	-1.09938	-0.78721	-0.71525	-6.01019	-1.0154		0.445134	-5.87972	-0.03184	-0.40252
				day7				-0.34454		-0.98597	-1.42338	-1.41949	-1.51184	-1.3427	-0.13791	-1.74075		-0.7969	-0.59404	-0.57717	-5.52065
					f	f	m	m	f	m	m	m	f	m	f	m	m	m	m	f	f	f
		FGF18_VAP		0				-5.90879	-6.09644	-5.84062	-6.00757	-5.78402	-6.17637	-5.61398	-5.79951	-5.85797	-6.11476	-5.72346	-6.00776	-5.90657	-5.57626
				8h				-6.12953	-1.04326	-0.97453	-5.96651	-6.14114	-6.03401	-5.83282	0.838116	-5.81043	-6.11211	-6.17924	-5.9133	-5.34164	-5.92168
				day1				-5.95534		-2.14833	-5.99351	-6.22867	-0.53005	-5.84453	-6.01019	-5.9696		-5.85865	-1.79226	-5.86473	-5.89438
				day7				-5.62994		-2.0501	-2.91814	-3.13569	-5.75977	-0.74231	-5.49546	-1.39972		-5.65488	-2.42001	-1.83092	-1.27272

[truncated: 2 more sheets: Supplementary Fig.8, Supplementary Fig.9]
